# Supplementary material for: Effects of nitrate supplements on cardiopulmonary fitness at high altitude: A meta-analysis of nine randomized controlled trials
Source: PLoS One. 2025 Apr 9;20(4):e0319667. doi: 10.1371/journal.pone.0319667 (PMC11981189; doi:10.1371/journal.pone.0319667)
Supplement: S2 Table — (XLSX) [file pone.0319667.s002.xlsx]

## Sheet: Sheet1
Supplementary Table 2. A list of all studies found during the literature search, along with the reasons for their exclusion
Number		Author(s)			Publication year	Title			Included/Excluded			Reason for exclusion					Data extractor		Date of extraction		Eligibility
1		Kurhaluk N, Lukash O, Kamiński P, Tkaczenko H.			2024	Adaptive Effects of Intermittent Hypoxia Training on Oxygen-Dependent Processes as a Potential Therapeutic Strategy Tool			Excluded			Excluded by title and abstract					YX		2024-06-25		Not Eligible
2		Orphan response regulator NnaR is critical for nitrate and nitrite assimilation in Mycobacterium abscessus			2024	Orphan response regulator NnaR is critical for nitrate and nitrite assimilation in Mycobacterium abscessus			Excluded			Excluded by title and abstract					YX		2024-06-25		Not Eligible
3		Esen O, Bailey SJ, Stashuk DW, Howatson G, Goodall S.			2024	Influence of nitrate supplementation on motor unit activity during recovery following a sustained ischemic contraction in recreationally active young males			Excluded			Excluded by title and abstract					YX		2024-06-25		Not Eligible
4		Tan L, Stagg L, Hanlon E, Li T, Fairley AM, Siervo M, Matu J, Griffiths A, Shannon OM.			2024	Associations between Vegetable Nitrate Intake and Cardiovascular Disease Risk and Mortality: A Systematic Review			Excluded			Excluded by title and abstract					YX		2024-06-25		Not Eligible
5		Baker CL, Seo KS, Park N, Rutter JK, Thornton JA, Pruett SB, Park JY.			2024	L-arginine supplementation abrogates hypoxia-induced virulence of Staphylococcus aureus in a murine diabetic pressure wound model			Excluded			Excluded by title and abstract					YX		2024-06-25		Not Eligible
6		Kurhaluk N, Lukash O, Kamiński P, Tkaczenko H.			2024	Adaptive Effects of Intermittent Hypoxia Training on Oxygen-Dependent Processes as a Potential Therapeutic Strategy Tool			Excluded			Duplicate Literature					YX		2024-06-25		Not Eligible
7		Bailey DM, Bain AR, Hoiland RL, Barak OF, Drvis I, Stacey BS, Iannetelli A, Davison GW, Dahl RH, Berg RMG, MacLeod DB, Dujic Z, Ainslie PN.			2024	Severe hypoxaemic hypercapnia compounds cerebral oxidative-nitrosative stress during extreme apnoea: Implications for cerebral bioenergetic function			Excluded			Excluded by title and abstract					YX		2024-06-25		Not Eligible
8		Liu D, Song X, Hu J, Liu Y, Wang C, Henkin Z.			2024	Precipitation affects soil nitrogen fixation by regulating active diazotrophs and nitrate nitrogen in an alpine grassland of Qinghai-Tibetan Plateau			Excluded			Excluded by title and abstract					YX		2024-06-25		Not Eligible
9		Ma Y, Zheng Q, Zhang Y, Ganjurjav H, Yue H, Wang X, Wu K, Liang K, Zeng H, Wu H.			2024	Short-term robust plant overcompensatory growth was observed in a degraded alpine meadow on the southeastern Qinghai-Tibetan Plateau			Excluded			Excluded by title and abstract					YX		2024-06-25		Not Eligible
10		Fenuta AM, Drouin PJ, Kohoko ZIN, Lynn MJT, Tschakovsky ME.			2024	Influence of acute dietary nitrate supplementation on oxygen delivery/consumption and limit of tolerance during progressive forearm exercise in men: a randomized crossover trial			Excluded			Excluded by title and abstract					YX		2024-06-25		Not Eligible
11		Fu H, Ge Y, Cai G, Deng J, Liu H, Wu A, Li Y, Li W, Yuan G, Jeppesen E.			2024	Weakened casual feedback loops following intensive restoration efforts and climate changes in a large shallow freshwater lake			Excluded			Excluded by title and abstract					YX		2024-06-25		Not Eligible
12		Chen S, Qi G, Yin R, Liu Q, Feng L, Feng X, Hu G, Luo J, Liu X, Liu W.			2023	Electrocatalytic nitrate-to-ammonia conversion on CoO/CuO nanoarrays using Zn-nitrate batteries			Excluded			Excluded by title and abstract					YX		2024-01-20		Not Eligible
13		Liu D, Song X, Hu J, Liu Y, Wang C, Henkin Z.			2024	Precipitation affects soil nitrogen fixation by regulating active diazotrophs and nitrate nitrogen in an alpine grassland of Qinghai-Tibetan Plateau			Excluded			Duplicate Literature					YX		2024-06-25		Not Eligible
14		Xiao Z, Lei H, Lian Y, Zhang Z, Pan H, Yin C, Dong Y.			2023	Impact of Aerated Drip Irrigation and Nitrogen Application on Soil Properties, Soil Bacterial Communities and Agronomic Traits of Cucumber in a Greenhouse System			Excluded			Excluded by title and abstract					YX		2024-01-20		Not Eligible
15		Kurhaluk N, Lukash O, Tkaczenko H.			2023	Do the Effects of Krebs Cycle Intermediates on Oxygen-Dependent Processes in Hypoxia Mediated by the Nitric Oxide System Have Reciprocal or Competitive Relationships?			Excluded			Excluded by title and abstract					YX		2024-01-20		Not Eligible
16		Kurhaluk N.			2024	Supplementation with l-arginine and nitrates vs age and individual physiological reactivity			Excluded			Excluded by title and abstract					YX		2024-06-25		Not Eligible
17		Singh RB, Tarnava A, Fatima G, Fedacko J, Mojto V, LeBaron TW.			2023	Can Hydrogen Water Enhance Oxygen Saturation in Patients with Chronic Lung Disease? A Non-Randomized, Observational Pilot Study			Excluded			Excluded by title and abstract					YX		2024-01-20		Not Eligible
18		Xu K, Liu X, Pang L, Yue Y, Chatzisymeon E, Yang P.			2023	Response behavior of antibiotic resistance genes and human pathogens to slope gradient and position: An environmental risk analysis in sloping cultivated land			Excluded			Excluded by title and abstract					YX		2024-01-20		Not Eligible
19		Yang J, Sundqvist ML, Zheng X, Jiao T, Collado A, Tratsiakovich Y, Mahdi A, Tengbom J, Mergia E, Catrina SB, Zhou Z, Carlström M, Akaike T, Cortese-Krott MM, Weitzberg E, Lundberg JO, Pernow J.			2023	Hypoxic erythrocytes mediate cardioprotection through activation of soluble guanylate cyclase and release of cyclic GMP			Excluded			Excluded by title and abstract					YX		2024-01-20		Not Eligible
20		Yang Y, Zhou J, Shi D, Yang Z, Zhou S, Yang D, Chen T, Li J, Li H, Jin M.			2023	Landscape of antibiotic resistance genes and bacterial communities in groundwater on the Tibetan Plateau, and distinguishing their difference with low-altitude counterparts			Excluded			Excluded by title and abstract					YX		2024-01-20		Not Eligible
21		Yu Q, Xiong Y, Su X, Xiong Y, Dong Z, Zhao J, Shu X, Bai S, Lei X, Yan L, Ma X.			2023	Integrating Full-Length Transcriptome and RNA Sequencing of Siberian Wildrye (Elymus sibiricus) to Reveal Molecular Mechanisms in Response to Drought Stress			Excluded			Excluded by title and abstract					YX		2024-01-20		Not Eligible
22		Yan H, Tang W, Wang L, Huang S, Lin H, Gu L, He C, Dai Y, Yang L, Pengcuo C, Qin Z, Meng Q, Guo B, Zhao X.			2023	Ambient PM2.5 Components Are Associated With Bone Strength: Evidence From a China Multi-Ethnic Study			Excluded			Excluded by title and abstract					YX		2024-01-20		Not Eligible
23		Jerez MP, Ortiz J, Castro C, Escobar E, Sanhueza C, Del-Saz NF, Ribas-Carbo M, Coba de la Peña T, Ostria-Gallardo E, Fischer S, Castro PA, Bascunan-Godoy L.			2023	Nitrogen sources differentially affect respiration, growth, and carbon allocation in Andean and Lowland ecotypes of Chenopodium quinoa Willd			Excluded			Excluded by title and abstract					YX		2024-01-20		Not Eligible
24		Zhao T, Zhou J, Zhang D, Wang Y, Zhou S, Chen J, Hu G.			2023	Self-supported P-doped NiFe(2)O(4) micro-sheet arrays for the efficient conversion of nitrite to ammonia			Excluded			Excluded by title and abstract					YX		2024-01-20		Not Eligible
25		Jia T, Zhang Y, Yao Y, Wang Y, Liang X, Zheng M, Zhao L, Chai B.			2023	Effects of AMF inoculation on the eco-physiological characteristics of Imperata cylindrica under differing soil nitrogen conditions			Excluded			Excluded by title and abstract					YX		2024-01-20		Not Eligible
26		Yan H, Tang W, Wang L, Huang S, Lin H, Gu L, He C, Dai Y, Yang L, Pengcuo C, Qin Z, Meng Q, Guo B, Zhao X.			2023	Ambient PM2.5 Components Are Associated With Bone Strength: Evidence From a China Multi-Ethnic Study			Excluded			Duplicate Literature					YX		2024-01-20		Not Eligible
27		Hoiland RL, MacLeod DB, Stacey BS, Caldwell HG, Howe CA, Nowak-Flück D, Carr JM, Tymko MM, Coombs GB, Patrician A, Tremblay JC, Van Mierlo M, Gasho C, Stembridge M, Sekhon MS, Bailey DM, Ainslie PN.			2023	Hemoglobin and cerebral hypoxic vasodilation in humans: Evidence for nitric oxide-dependent and S-nitrosothiol mediated signal transduction			Excluded			Excluded by title and abstract					YX		2024-01-20		Not Eligible
28		Gupta R, Bhattarai R, Kalita PK, Dokoohaki H, Coppess JW, Armstrong SD.			2023	Evaluation of long-term impact of cereal rye as a winter cover crop in Illinois			Excluded			Excluded by title and abstract					YX		2024-01-20		Not Eligible
29		Chen M, He T, Wu Q, Zhang M, He K.			2023	Enhanced heterotrophic nitrification and aerobic denitrification performance of Glutamicibacter arilaitensis EM-H8 with different carbon sources			Excluded			Excluded by title and abstract					YX		2024-01-20		Not Eligible
30		Chen X, Hao K, Zong Y, Guo M, You J, He Q, Zhang D.			2023	Effects of ultraviolet radiation on microorganism and nitrogen metabolism in sewage under plateau background			Excluded			Excluded by title and abstract					YX		2024-01-20		Not Eligible
31		Zhang G, Liang X, Li J, Liu Z.			2023	Heuristic-Based Alkaline Hydrolysis Mechanism of Nitrate Ester (Nitrocellulose Monomer) and Nitroamine (Hexogen) Compounds: Electrostatic Attraction Effect of the Nitro Group			Excluded			Excluded by title and abstract					YX		2024-01-20		Not Eligible
32		Ettaloui Z, Rifi SK, Haddaji C, Pala A, Taleb A, Souabi S.			2023	A study on the efficiency of the sequential batch reactor on the reduction of wastewater pollution from oil washing			Excluded			Excluded by title and abstract					YX		2024-01-20		Not Eligible
33		Silva de Moura S, de Assis Dias Martins-Júnior F, Cruz de Oliveira E, Coelho DB, Boari D, Lima-Silva AE, Motta-Santos D, Augusto Souza Dos Santos R, Becker LK.			2024	Effects of oral HPΒCD-angiotensin-(1-7) supplementation on recreational mountain bike athletes: a crossover study			Excluded			Excluded by title and abstract					YX		2024-06-25		Not Eligible
34		He Y, Yin X, Li F, Wu B, Zhu L, Ge D, Wang N, Chen A, Zhang L, Yan B, Huang H, Luo L, Wu G, Zhang J.			2023	Response characteristics of antibiotic resistance genes and bacterial communities during agricultural waste composting: Focusing on biogas residue combined with biochar amendments			Excluded			Excluded by title and abstract					YX		2024-01-20		Not Eligible
35		Chen X, Hao K, Zong Y, Guo M, You J, He Q, Zhang D.			2023	Effects of ultraviolet radiation on microorganism and nitrogen metabolism in sewage under plateau background			Excluded			Duplicate Literature					YX		2024-01-20		Not Eligible
36		Qin R, Yu QG, Liu ZY, Wang H.			2023	[Co-occurrence of Tetracycline Antibiotic Resistance Genes and Microbial Communities in Plateau Wetlands Under the Influence of Human Activities]			Excluded			Excluded by title and abstract					YX		2024-01-20		Not Eligible
37		Yang H, Wang P, Chen A, Ye Y, Chen Q, Cui R, Zhang D.			2023	Prediction of phosphorus concentrations in shallow groundwater in intensive agricultural regions based on machine learning			Excluded			Excluded by title and abstract					YX		2024-01-20		Not Eligible
38		Zuo J, Xu L, Guo J, Xu S, Ma S, Jiang C, Yang D, Wang D, Zhuang X.			2023	Microbial community structure analyses and cultivable denitrifier isolation of Myriophyllum aquaticum constructed wetland under low C/N ratio			Excluded			Excluded by title and abstract					YX		2024-01-20		Not Eligible
39		Ivanov A, Kosobryukhov A, Kreslavski V, Allakhverdiev SI.			2022	Changes in the photosynthetic performance, the activity of enzymes of nitrogen metabolism, and proline content in the leaves of wheat plants after exposure to low CO(2) concentration			Excluded			Excluded by title and abstract					YX		2024-01-20		Not Eligible
40		Deng Y, Jiang J, Huang Y, Cheng C, Lin Z, Liu G, Guo Z, Feng J.			2023	Hypoxia triggers the proliferation of antibiotic resistance genes in a marine aquaculture system			Excluded			Excluded by title and abstract					YX		2024-01-20		Not Eligible
41		Wang P, Ding L, Li F, Liao J, Wang M.			2022	Herbivore camping reshapes the taxonomy, function and network of pasture soil microbial communities			Excluded			Excluded by title and abstract					YX		2024-01-20		Not Eligible
42		Keller TCS 4th, Lechauve C, Keller AS, Broseghini-Filho GB, Butcher JT, Askew Page HR, Islam A, Tan ZY, DeLalio LJ, Brooks S, Sharma P, Hong K, Xu W, Padilha AS, Ruddiman CA, Best AK, Macal E, Kim-Shapiro DB, Christ G, Yan Z, Cortese-Krott MM, Ricart K, Patel R, Bender TP, Sonkusare SK, Weiss MJ, Ackerman H, Columbus L, Isakson BE.			2022	Endothelial alpha globin is a nitrite reductase			Excluded			Excluded by title and abstract					YX		2024-01-20		Not Eligible
43		Wu Q, He T, Chen M, Zhang M.			2022	Nitrogen removal characterization and functional enzymes identification of a hypothermia bacterium Pseudomonas fragi EH-H1			Excluded			Excluded by title and abstract					YX		2024-01-20		Not Eligible
44		Hu J, Chen Q, Zhong S, Liu Y, Gao Q, Graham EB, Chen H, Sun W.			2022	Insight into co-hosts of nitrate reduction genes and antibiotic resistance genes in an urban river of the qinghai-tibet plateau			Excluded			Excluded by title and abstract					YX		2024-01-20		Not Eligible
45		Baloglu E, Velineni K, Ermis-Kaya E, Mairbäurl H.			2022	Hypoxia Aggravates Inhibition of Alveolar Epithelial Na-Transport by Lipopolysaccharide-Stimulation of Alveolar Macrophages			Excluded			Excluded by title and abstract					YX		2024-01-20		Not Eligible
46		Jin J, Tian X, Liu G, Huang J, Zhu H, Qiu S, Fu X, Wu Y, Bing H.			2022	Novel ecological ditch system for nutrient removal from farmland drainage in plain area: Performance and mechanism			Excluded			Excluded by title and abstract					YX		2024-01-20		Not Eligible
47		Su W, Wang S, Yang J, Yu Q, Wirth S, Huang X, Qi W, Zhang X, Li H.			2022	Corpse decay of wild animals leads to the divergent succession of nrfA-type microbial communities			Excluded			Excluded by title and abstract					YX		2024-01-20		Not Eligible
48		Wu Q, He T, Chen M, Zhang M.			2022	Nitrogen removal characterization and functional enzymes identification of a hypothermia bacterium Pseudomonas fragi EH-H1			Excluded			Duplicate Literature					YX		2024-01-20		Not Eligible
49		Zuo J, Xu L, Guo J, Xu S, Ma S, Jiang C, Yang D, Wang D, Zhuang X.			2023	Microbial community structure analyses and cultivable denitrifier isolation of Myriophyllum aquaticum constructed wetland under low C/N ratio			Excluded			Duplicate Literature					YX		2024-01-20		Not Eligible
50		Hao B, Zhang Z, Bao Z, Hao L, Diao F, Li FY, Guo W.			2022	Claroideoglomus etunicatum affects the structural and functional genes of the rhizosphere microbial community to help maize resist Cd and La stresses			Excluded			Excluded by title and abstract					YX		2024-01-20		Not Eligible
51		Silva KVC, Costa BD, Gomes AC, Saunders B, Mota JF.			2022	Factors that Moderate the Effect of Nitrate Ingestion on Exercise Performance in Adults: A Systematic Review with Meta-Analyses and Meta-Regressions			Excluded			Excluded by title and abstract					YX		2024-01-20		Not Eligible
52		Jiang C, Wang X, Wang H, Xu S, Zhang W, Meng Q, Zhuang X.			2022	Achieving Partial Nitritation by Treating Sludge With Free Nitrous Acid: The Potential Role of Quorum Sensing			Excluded			Excluded by title and abstract					YX		2024-01-20		Not Eligible
53		Jung P, Ha E, Zhang M, Fall C, Hwang M, Taylor E, Stetkevich S, Bhanot A, Wilson CG, Figueroa JD, Obenaus A, Bragg S, Tone B, Eliamani S, Holshouser B, Blood AB, Liu T.			2022	Neuroprotective role of nitric oxide inhalation and nitrite in a Neonatal Rat Model of Hypoxic-Ischemic Injury			Excluded			Excluded by title and abstract					YX		2024-01-20		Not Eligible
54		Sousa A, Viana JL, Milheiro J, Reis VM, Millet GP.			2022	Dietary Nitrate Supplementation Is Not Helpful for Endurance Performance at Simulated Altitude Even When Combined With Intermittent Normobaric Hypoxic Training			Excluded			Excluded by title and abstract					YX		2024-01-20		Not Eligible
55		Hennis PJ, Cumpstey AF, O'Doherty AF, Fernandez BO, Gilbert-Kawai ET, Mitchell K, Moyses H, Cobb A, Meale P, Pöhnl H, Mythen MG, Grocott MPW, Levett DZH, Martin DS, Feelisch M; Xtreme Alps Research Group.			2022	Dietary Nitrate Supplementation Does Not Alter Exercise Efficiency at High Altitude - Further Results From the Xtreme Alps Study			Included			NA					YX		2024-02-12		Eligible
56		Majerczak J, Kij A, Drzymala-Celichowska H, Kus K, Karasinski J, Nieckarz Z, Grandys M, Celichowski J, Szkutnik Z, Hendgen-Cotta UB, Zoladz JA.			2022	Nitrite Concentration in the Striated Muscles Is Reversely Related to Myoglobin and Mitochondrial Proteins Content in Rats			Excluded			Excluded by title and abstract					YY		2024-01-22		Not Eligible
57		Whelan C, Burnley-Hall N, Morris K, Rees DA, James PE.			2022	The procoagulant effects of extracellular vesicles derived from hypoxic endothelial cells can be selectively inhibited by inorganic nitrite			Excluded			Excluded by title and abstract					YY		2024-01-22		Not Eligible
58		Hao B, Zhang Z, Bao Z, Hao L, Diao F, Li FY, Guo W.			2022	Claroideoglomus etunicatum affects the structural and functional genes of the rhizosphere microbial community to help maize resist Cd and La stresses			Excluded			Duplicate Literature					YX		2024-01-20		Not Eligible
59		Murphy MJ, Rushing BR, Sumner SJ, Hackney AC.			2022	Dietary Supplements for Athletic Performance in Women: Beta-Alanine, Caffeine, and Nitrate			Excluded			Excluded by title and abstract					YY		2024-01-22		Not Eligible
60		Du J, Liu J, Jia T, Chai B.			2022	The relationships between soil physicochemical properties, bacterial communities and polycyclic aromatic hydrocarbon concentrations in soils proximal to coking plants			Excluded			Excluded by title and abstract					YY		2024-01-22		Not Eligible
61		Michon S, Rodier F, Yu FTH.			2022	Targeted Anti-Cancer Provascular Therapy Using Ultrasound, Microbubbles, and Nitrite to Increase Radiotherapy Efficacy			Excluded			Excluded by title and abstract					YY		2024-01-22		Not Eligible
62		Lemke AM, Kirkham KG, Wallace MP, VanZomeren CM, Berkowitz JF, Kovacic DA.			2022	Nitrogen and phosphorus removal using tile-treatment wetlands: A 12-year study from the midwestern United States			Excluded			Excluded by title and abstract					YY		2024-01-22		Not Eligible
63		Pavitt MJ, Lewis A, Buttery SC, Fernandez BO, Mikus-Lelinska M, Banya WAS, Feelisch M, Polkey MI, Hopkinson NS.			2022	Dietary nitrate supplementation to enhance exercise capacity in hypoxic COPD: EDEN-OX, a double-blind, placebo-controlled, randomised cross-over study			Excluded			Excluded by title and abstract					YY		2024-01-22		Not Eligible
64		Du J, Liu J, Jia T, Chai B.			2022	The relationships between soil physicochemical properties, bacterial communities and polycyclic aromatic hydrocarbon concentrations in soils proximal to coking plants			Excluded			Duplicate Literature					YY		2024-01-22		Not Eligible
65		Zhao Y, Zhang R, Jing L, Wang W.			2022	Performance of basalt fiber-periphyton in deep-level nutrient removal: A study concerned periphyton cultivation, characterization and application			Excluded			Excluded by title and abstract					YY		2024-01-22		Not Eligible
66		Li DY, Han JT, Zhang MY, Yan X, Zhang N, Ge H, Wang Z, He YX.			2021	The Two-Component System RstA/RstB Regulates Expression of Multiple Efflux Pumps and Influences Anaerobic Nitrate Respiration in Pseudomonas fluorescens			Excluded			Excluded by title and abstract					YY		2024-01-22		Not Eligible
67		Sun X, Ivey CE, Baker KR, Nenes A, Lareau NP, Holmes HA.			2021	Confronting Uncertainties of Simulated Air Pollution Concentrations during Persistent Cold Air Pool Events in the Salt Lake Valley, Utah			Excluded			Excluded by title and abstract					YY		2024-01-22		Not Eligible
68		Wang J, Chen Y, Cai P, Gao Q, Zhong H, Sun W, Chen Q.			2022	Impacts of municipal wastewater treatment plant discharge on microbial community structure and function of the receiving river in Northwest Tibetan Plateau			Excluded			Excluded by title and abstract					YY		2024-01-22		Not Eligible
69		Pavitt MJ, Lewis A, Buttery SC, Fernandez BO, Mikus-Lelinska M, Banya WAS, Feelisch M, Polkey MI, Hopkinson NS.			2022	Dietary nitrate supplementation to enhance exercise capacity in hypoxic COPD: EDEN-OX, a double-blind, placebo-controlled, randomised cross-over study			Excluded			Duplicate Literature					YY		2024-01-22		Not Eligible
70		Zhao Y, Zhang R, Jing L, Wang W.			2022	Performance of basalt fiber-periphyton in deep-level nutrient removal: A study concerned periphyton cultivation, characterization and application			Excluded			Duplicate Literature					YY		2024-01-22		Not Eligible
71		Zhang D, Wang P, Cui R, Yang H, Li G, Chen A, Wang H.			2022	Electrical conductivity and dissolved oxygen as predictors of nitrate concentrations in shallow groundwater in Erhai Lake region			Excluded			Excluded by title and abstract					YY		2024-01-22		Not Eligible
72		He T, Chen M, Ding C, Wu Q, Zhang M.			2021	Hypothermia Pseudomonas taiwanensis J488 exhibited strong tolerance capacity to high dosages of divalent metal ions during nitrogen removal process			Excluded			Excluded by title and abstract					YY		2024-01-22		Not Eligible
73		Zhang D, Wang P, Cui R, Yang H, Li G, Chen A, Wang H.			2022	Electrical conductivity and dissolved oxygen as predictors of nitrate concentrations in shallow groundwater in Erhai Lake region			Excluded			Duplicate Literature					YY		2024-01-22		Not Eligible
74		Brizzolari A, Dei Cas M, Cialoni D, Marroni A, Morano C, Samaja M, Paroni R, Rubino FM.			2021	High-Throughput Griess Assay of Nitrite and Nitrate in Plasma and Red Blood Cells for Human Physiology Studies under Extreme Conditions			Excluded			Excluded by title and abstract					YY		2024-01-22		Not Eligible
75		Gold B, Warrier T, Nathan C.			2021	A Multistress Model for High Throughput Screening Against Nonreplicating Mycobacterium tuberculosis			Excluded			Excluded by title and abstract					YY		2024-01-22		Not Eligible
76		Sousa A, Viana JL, Milheiro J, Reis VM, Millet GP.			2021	Effect of hypoxia and nitrate supplementation on different high-intensity interval-training sessions			Excluded			Excluded by title and abstract					YY		2024-01-22		Not Eligible
77		Marshall AR, Rimmer JE, Shah N, Bye K, Kipps C, Woods DR, O'Hara J, Boos CJ, Barlow M.			2021	Marching to the Beet: The effect of dietary nitrate supplementation on high altitude exercise performance and adaptation during a military trekking expedition			Included			NA					YY		2024-01-24		Eligible
78		Tropea T, Nihlen C, Weitzberg E, Lundberg JO, Wareing M, Greenwood SL, Sibley CP, Cottrell EC.			2021	Enhanced Nitrite-Mediated Relaxation of Placental Blood Vessels Exposed to Hypoxia Is Preserved in Pregnancies Complicated by Fetal Growth Restriction			Excluded			Excluded by title and abstract					YY		2024-01-24		Not Eligible
79		Gold B, Warrier T, Nathan C.			2021	A Multistress Model for High Throughput Screening Against Nonreplicating Mycobacterium tuberculosis			Excluded			Duplicate Literature					YY		2024-01-22		Not Eligible
80		Karagiannaki K, Ritz C, Jensen LGH, Tørsleff EH, Møller P, Hausner H, Olsen A.			2021	Optimising Repeated Exposure: Determining Optimal Exposure Frequency for Introducing a Novel Vegetable among Children			Excluded			Excluded by title and abstract					YY		2024-01-24		Not Eligible
81		Rokkedal-Lausch T, Franch J, Poulsen MK, Thomsen LP, Weitzberg E, Kamavuako EN, Karbing DS, Larsen RG.			2021	Multiple-day high-dose beetroot juice supplementation does not improve pulmonary or muscle deoxygenation kinetics of well-trained cyclists in normoxia and hypoxia			Excluded			Excluded by title and abstract					YY		2024-01-24		Not Eligible
82		Wisor JP, Holmedahl NH, Saxvig IW, Fjeldstad OM, Weitzberg E, Grønli J, Engan HK.			2021	Effect of Dietary Nitrate Supplementation on Sleep in Chronic Obstructive Pulmonary Disease Patients			Excluded			Excluded by title and abstract					YY		2024-01-24		Not Eligible
83		Arnold JT, Bailey SJ, Hodder SG, Fujii N, Lloyd AB.			2021	Independent and combined impact of hypoxia and acute inorganic nitrate ingestion on thermoregulatory responses to the cold			Excluded			Excluded by title and abstract					YY		2024-01-24		Not Eligible
84		Gomez Isaza DF, Cramp RL, Franklin CE.			2021	Exposure to Nitrate Increases Susceptibility to Hypoxia in Fish			Excluded			Excluded by title and abstract					YY		2024-01-24		Not Eligible
85		Peng Z, Lou T, Jiang K, Niu N, Wang J, Li L.			2021	Nitrification characteristics of long-term idle aerobic activated sludge during domestication			Excluded			Excluded by title and abstract					YY		2024-01-24		Not Eligible
86		He C, Zhuo M, Hou J.			2021	Efficient purification of toluene gas by anoxic denitrification			Excluded			Excluded by title and abstract					YY		2024-01-24		Not Eligible
87		Arnold JT, Bailey SJ, Hodder SG, Fujii N, Lloyd AB.			2021	Independent and combined impact of hypoxia and acute inorganic nitrate ingestion on thermoregulatory responses to the cold			Excluded			Duplicate Literature					YY		2024-01-24		Not Eligible
88		Rogers AWL, Tsolis RM, Bäumler AJ.			2020	Salmonella versus the Microbiome			Excluded			Excluded by title and abstract					YY		2024-01-24		Not Eligible
89		Rasica L, Porcelli S, Limper U, Mrakic-Sposta S, Mazzolari R, Gelmini F, Beretta G, Marzorati M.			2021	Beet on Alps: Time-course changes of plasma nitrate and nitrite concentrations during acclimatization to high-altitude			Excluded			Excluded by title and abstract					YY		2024-01-25		Not Eligible
90		Robinson GP, Killer SC, Stoyanov Z, Stephens H, Read L, James LJ, Bailey SJ.			2021	Influence of Dietary Nitrate Supplementation on High-Intensity Intermittent Running Performance at Different Doses of Normobaric Hypoxia in Endurance-Trained Males			Included			NA					YX		2024-02-12		Eligible
91		Garnacho-Castaño MV, Palau-Salvà G, Serra-Payá N, Ruiz-Hermosel M, Berbell M, Viñals X, Bataller MG, Carbonell T, Vilches-Saez S, Cobo EP, Molina-Raya L.			2020	Understanding the effects of beetroot juice intake on CrossFit performance by assessing hormonal, metabolic and mechanical response: a randomized, double-blind, crossover design			Excluded			Excluded by title and abstract					YX		2024-01-25		Not Eligible
92		Ren Q, Zhou Y, Zhou X.			2020	Combined Transcriptome and Proteome Analysis of Masson Pine (Pinus massoniana Lamb.) Seedling Root in Response to Nitrate and Ammonium Supplementations			Excluded			Excluded by title and abstract					YX		2024-01-26		Not Eligible
93		Engan H, Patrician A, Lodin-Sundström A, Johansson H, Melin M, Schagatay E.	Engan H, Patrician A, Lodin-Sundström A, Johansson H, Melin M, Schagatay E.	Engan H, Patrician A, Lodin-Sundström A, Johansson H, Melin M, Schagatay E.	2020	Spleen contraction and Hb elevation after dietary nitrate intake	Spleen contraction and Hb elevation after dietary nitrate intake	Spleen contraction and Hb elevation after dietary nitrate intake	Excluded			Excluded by title and abstract					YY		2024-01-26		Not Eligible
94		Garnacho-Castaño MV, Palau-Salvà G, Serra-Payá N, Ruiz-Hermosel M, Berbell M, Viñals X, Bataller MG, Carbonell T, Vilches-Saez S, Cobo EP, Molina-Raya L.			2020	Understanding the effects of beetroot juice intake on CrossFit performance by assessing hormonal, metabolic and mechanical response: a randomized, double-blind, crossover design			Excluded			Duplicate Literature					YX		2024-01-25		Not Eligible
95		Rasica L, Porcelli S, Limper U, Mrakic-Sposta S, Mazzolari R, Gelmini F, Beretta G, Marzorati M.			2021	Beet on Alps: Time-course changes of plasma nitrate and nitrite concentrations during acclimatization to high-altitude			Excluded			Duplicate Literature					YY		2024-01-25		Not Eligible
96		Crumpton WG, Stenback GA, Fisher SW, Stenback JZ, Green DIS.	Crumpton WG, Stenback GA, Fisher SW, Stenback JZ, Green DIS.	Crumpton WG, Stenback GA, Fisher SW, Stenback JZ, Green DIS.	2020	Water quality performance of wetlands receiving nonpoint-source nitrogen loads: Nitrate and total nitrogen removal efficiency and controlling factors	Water quality performance of wetlands receiving nonpoint-source nitrogen loads: Nitrate and total nitrogen removal efficiency and controlling factors	Water quality performance of wetlands receiving nonpoint-source nitrogen loads: Nitrate and total nitrogen removal efficiency and controlling factors	Excluded			Excluded by title and abstract					YY		2024-01-26		Not Eligible
97		Senefeld JW, Wiggins CC, Regimbal RJ, Dominelli PB, Baker SE, Joyner MJ.	Senefeld JW, Wiggins CC, Regimbal RJ, Dominelli PB, Baker SE, Joyner MJ.	Senefeld JW, Wiggins CC, Regimbal RJ, Dominelli PB, Baker SE, Joyner MJ.	2020	Ergogenic Effect of Nitrate Supplementation: A Systematic Review and Meta-analysis	Ergogenic Effect of Nitrate Supplementation: A Systematic Review and Meta-analysis	Ergogenic Effect of Nitrate Supplementation: A Systematic Review and Meta-analysis	Excluded			Excluded by title and abstract					YY		2024-01-26		Not Eligible
98		Arnold JT, Lloyd AB, Bailey SJ, Fujimoto T, Matsutake R, Takayanagi M, Nishiyasu T, Fujii N.	Arnold JT, Lloyd AB, Bailey SJ, Fujimoto T, Matsutake R, Takayanagi M, Nishiyasu T, Fujii N.	Arnold JT, Lloyd AB, Bailey SJ, Fujimoto T, Matsutake R, Takayanagi M, Nishiyasu T, Fujii N.	2020	The nitric oxide dependence of cutaneous microvascular function to independent and combined hypoxic cold exposure	The nitric oxide dependence of cutaneous microvascular function to independent and combined hypoxic cold exposure	The nitric oxide dependence of cutaneous microvascular function to independent and combined hypoxic cold exposure	Excluded			Excluded by title and abstract					YY		2024-01-26		Not Eligible
99		Senefeld JW, Wiggins CC, Regimbal RJ, Dominelli PB, Baker SE, Joyner MJ.			2020	Ergogenic Effect of Nitrate Supplementation: A Systematic Review and Meta-analysis			Excluded			Duplicate Literature					YY		2024-01-26		Not Eligible
100		Piotrowicz Z, Chalimoniuk M, Płoszczyca K, Czuba M, Langfort J.	Piotrowicz Z, Chalimoniuk M, Płoszczyca K, Czuba M, Langfort J.	Piotrowicz Z, Chalimoniuk M, Płoszczyca K, Czuba M, Langfort J.	2020	Exercise-Induced Elevated BDNF Level Does Not Prevent Cognitive Impairment Due to Acute Exposure to Moderate Hypoxia in Well-Trained Athletes	Exercise-Induced Elevated BDNF Level Does Not Prevent Cognitive Impairment Due to Acute Exposure to Moderate Hypoxia in Well-Trained Athletes	Exercise-Induced Elevated BDNF Level Does Not Prevent Cognitive Impairment Due to Acute Exposure to Moderate Hypoxia in Well-Trained Athletes	Excluded			Excluded by title and abstract					YY		2024-01-26		Not Eligible
101		Wang T, Liu H, Duan C, Xu R, Zhang Z, She D, Zheng J.	Wang T, Liu H, Duan C, Xu R, Zhang Z, She D, Zheng J.	Wang T, Liu H, Duan C, Xu R, Zhang Z, She D, Zheng J.	2020	The Eco-Friendly Biochar and Valuable Bio-Oil from Caragana korshinskii: Pyrolysis Preparation, Characterization, and Adsorption Applications	The Eco-Friendly Biochar and Valuable Bio-Oil from Caragana korshinskii: Pyrolysis Preparation, Characterization, and Adsorption Applications	The Eco-Friendly Biochar and Valuable Bio-Oil from Caragana korshinskii: Pyrolysis Preparation, Characterization, and Adsorption Applications	Excluded			Excluded by title and abstract					YY		2024-01-26		Not Eligible
102		Huo T, Zhao Y, Tang X, Zhao H, Ni S, Gao Q, Liu S.	Huo T, Zhao Y, Tang X, Zhao H, Ni S, Gao Q, Liu S.	Huo T, Zhao Y, Tang X, Zhao H, Ni S, Gao Q, Liu S.	2020	Metabolic acclimation of anammox consortia to decreased temperature	Metabolic acclimation of anammox consortia to decreased temperature	Metabolic acclimation of anammox consortia to decreased temperature	Excluded			Excluded by title and abstract					YY		2024-01-26		Not Eligible
103		Qin LZ, Jin LY, Qu XM, Wang SL.	Qin LZ, Jin LY, Qu XM, Wang SL.	Qin LZ, Jin LY, Qu XM, Wang SL.	2020	[Nitrate: a pioneer from the mouth to the systemic health and diseases]	[Nitrate: a pioneer from the mouth to the systemic health and diseases]	[Nitrate: a pioneer from the mouth to the systemic health and diseases]	Excluded			Excluded by title and abstract					YY		2024-01-26		Not Eligible
104		Liu C, Shao C, Du Q, He C, Sun X, Lou A, Ma Z, Yu J.	Liu C, Shao C, Du Q, He C, Sun X, Lou A, Ma Z, Yu J.	Liu C, Shao C, Du Q, He C, Sun X, Lou A, Ma Z, Yu J.	2020	Mechanism and effects of fructose diphosphate on anti-hypoxia fatigue and learning memory ability	Mechanism and effects of fructose diphosphate on anti-hypoxia fatigue and learning memory ability	Mechanism and effects of fructose diphosphate on anti-hypoxia fatigue and learning memory ability	Excluded			Excluded by title and abstract					YY		2024-01-26		Not Eligible
105		Muangritdech N, Hamlin MJ, Sawanyawisuth K, Prajumwongs P, Saengjan W, Wonnabussapawich P, Manimmanakorn N, Manimmanakorn A.	Muangritdech N, Hamlin MJ, Sawanyawisuth K, Prajumwongs P, Saengjan W, Wonnabussapawich P, Manimmanakorn N, Manimmanakorn A.	Muangritdech N, Hamlin MJ, Sawanyawisuth K, Prajumwongs P, Saengjan W, Wonnabussapawich P, Manimmanakorn N, Manimmanakorn A.	2020	Hypoxic training improves blood pressure, nitric oxide and hypoxia-inducible factor-1 alpha in hypertensive patients	Hypoxic training improves blood pressure, nitric oxide and hypoxia-inducible factor-1 alpha in hypertensive patients	Hypoxic training improves blood pressure, nitric oxide and hypoxia-inducible factor-1 alpha in hypertensive patients	Excluded			Excluded by title and abstract					YY		2024-01-26		Not Eligible
106		Wang T, Liu H, Duan C, Xu R, Zhang Z, She D, Zheng J.			2020	The Eco-Friendly Biochar and Valuable Bio-Oil from Caragana korshinskii: Pyrolysis Preparation, Characterization, and Adsorption Applications			Excluded			Duplicate Literature					YY		2024-01-26		Not Eligible
107		Üreyen Esertaş ÜZ, Uzunalioğlu E, Güzel Ş, Bozdeveci A, Alpay Karaoğlu Ş.	Üreyen Esertaş ÜZ, Uzunalioğlu E, Güzel Ş, Bozdeveci A, Alpay Karaoğlu Ş.	Üreyen Esertaş ÜZ, Uzunalioğlu E, Güzel Ş, Bozdeveci A, Alpay Karaoğlu Ş.	2020	Determination of bioremediation properties of soil-borne Bacillus sp. 5O5Y11 and its effect on the development of Zea mays in the presence of copper	Determination of bioremediation properties of soil-borne Bacillus sp. 5O5Y11 and its effect on the development of Zea mays in the presence of copper	Determination of bioremediation properties of soil-borne Bacillus sp. 5O5Y11 and its effect on the development of Zea mays in the presence of copper	Excluded			Excluded by title and abstract					YY		2024-01-26		Not Eligible
108		Garcia VP, Rocha HNM, Rocha MP, Mattos JD, Campos MO, Mansur DE, Secher NH, Nóbrega ACL, Fernandes IA, Rocha NG.	Garcia VP, Rocha HNM, Rocha MP, Mattos JD, Campos MO, Mansur DE, Secher NH, Nóbrega ACL, Fernandes IA, Rocha NG.	Garcia VP, Rocha HNM, Rocha MP, Mattos JD, Campos MO, Mansur DE, Secher NH, Nóbrega ACL, Fernandes IA, Rocha NG.	2020	Hypertension impairs hypoxia-induced angiogenesis in men	Hypertension impairs hypoxia-induced angiogenesis in men	Hypertension impairs hypoxia-induced angiogenesis in men	Excluded			Excluded by title and abstract					YY		2024-01-26		Not Eligible
109		Yates BA, Ellis LA, Muñoz CX, Armstrong LE.	Yates BA, Ellis LA, Muñoz CX, Armstrong LE.	Yates BA, Ellis LA, Muñoz CX, Armstrong LE.	2020	Diagnostic accuracy of urinary indices to detect mild dehydration in young men following acute riboflavin, Vitamin C or beetroot supplementation	Diagnostic accuracy of urinary indices to detect mild dehydration in young men following acute riboflavin, Vitamin C or beetroot supplementation	Diagnostic accuracy of urinary indices to detect mild dehydration in young men following acute riboflavin, Vitamin C or beetroot supplementation	Excluded			Excluded by title and abstract					YY		2024-01-26		Not Eligible
110		Li Y, Jing H, Kao SJ, Zhang W, Liu H.	Li Y, Jing H, Kao SJ, Zhang W, Liu H.	Li Y, Jing H, Kao SJ, Zhang W, Liu H.	2020	Metabolic response of prokaryotic microbes to sporadic hypoxia in a eutrophic subtropical estuary	Metabolic response of prokaryotic microbes to sporadic hypoxia in a eutrophic subtropical estuary	Metabolic response of prokaryotic microbes to sporadic hypoxia in a eutrophic subtropical estuary	Excluded			Excluded by title and abstract					YY		2024-01-26		Not Eligible
111		Liu C, Shao C, Du Q, He C, Sun X, Lou A, Ma Z, Yu J.			2020	Mechanism and effects of fructose diphosphate on anti-hypoxia fatigue and learning memory ability			Excluded			Duplicate Literature					YY		2024-01-26		Not Eligible
112		Yates BA, Ellis LA, Muñoz CX, Armstrong LE.			2020	Diagnostic accuracy of urinary indices to detect mild dehydration in young men following acute riboflavin, Vitamin C or beetroot supplementation			Excluded			Duplicate Literature					YY		2024-01-26		Not Eligible
113		Cocksedge SP, Breese BC, Morgan PT, Nogueira L, Thompson C, Wylie LJ, Jones AM, Bailey SJ.	Cocksedge SP, Breese BC, Morgan PT, Nogueira L, Thompson C, Wylie LJ, Jones AM, Bailey SJ.	Cocksedge SP, Breese BC, Morgan PT, Nogueira L, Thompson C, Wylie LJ, Jones AM, Bailey SJ.	2020	Influence of muscle oxygenation and nitrate-rich beetroot juice supplementation on O(2) uptake kinetics and exercise tolerance	Influence of muscle oxygenation and nitrate-rich beetroot juice supplementation on O(2) uptake kinetics and exercise tolerance	Influence of muscle oxygenation and nitrate-rich beetroot juice supplementation on O(2) uptake kinetics and exercise tolerance	Excluded			Excluded by title and abstract					YY		2024-01-26		Not Eligible
114		Vandekerckhove TGL, Boon N, Vlaeminck SE.	Vandekerckhove TGL, Boon N, Vlaeminck SE.	Vandekerckhove TGL, Boon N, Vlaeminck SE.	2020	Pioneering on single-sludge nitrification/denitrification at 50 °C	Pioneering on single-sludge nitrification/denitrification at 50 °C	Pioneering on single-sludge nitrification/denitrification at 50 °C	Excluded			Excluded by title and abstract					YY		2024-01-26		Not Eligible
115		Martin A, Millet G, Osredkar D, Mramor M, Faes C, Gouraud E, Debevec T, Pialoux V.	Martin A, Millet G, Osredkar D, Mramor M, Faes C, Gouraud E, Debevec T, Pialoux V.	Martin A, Millet G, Osredkar D, Mramor M, Faes C, Gouraud E, Debevec T, Pialoux V.	2020	Effect of pre-term birth on oxidative stress responses to normoxic and hypoxic exercise	Effect of pre-term birth on oxidative stress responses to normoxic and hypoxic exercise	Effect of pre-term birth on oxidative stress responses to normoxic and hypoxic exercise	Excluded			Excluded by title and abstract					YY		2024-01-26		Not Eligible
116		Stene Hurtsén A, Zorikhin Nilsson I, Dogan EM, Nilsson KF.	Stene Hurtsén A, Zorikhin Nilsson I, Dogan EM, Nilsson KF.	Stene Hurtsén A, Zorikhin Nilsson I, Dogan EM, Nilsson KF.	2020	A Comparative Study of Inhaled Nitric Oxide and an Intravenously Administered Nitric Oxide Donor in Acute Pulmonary Hypertension	A Comparative Study of Inhaled Nitric Oxide and an Intravenously Administered Nitric Oxide Donor in Acute Pulmonary Hypertension	A Comparative Study of Inhaled Nitric Oxide and an Intravenously Administered Nitric Oxide Donor in Acute Pulmonary Hypertension	Excluded			Excluded by title and abstract					YY		2024-01-26		Not Eligible
117		Chacaroun S, Borowik A, Vega-Escamilla Y Gonzalez I, Doutreleau S, Wuyam B, Belaidi E, Tamisier R, Pepin JL, Flore P, Verges S.	Chacaroun S, Borowik A, Vega-Escamilla Y Gonzalez I, Doutreleau S, Wuyam B, Belaidi E, Tamisier R, Pepin JL, Flore P, Verges S.	Chacaroun S, Borowik A, Vega-Escamilla Y Gonzalez I, Doutreleau S, Wuyam B, Belaidi E, Tamisier R, Pepin JL, Flore P, Verges S.	2020	Hypoxic Exercise Training to Improve Exercise Capacity in Obese Individuals	Hypoxic Exercise Training to Improve Exercise Capacity in Obese Individuals	Hypoxic Exercise Training to Improve Exercise Capacity in Obese Individuals	Excluded			Excluded by title and abstract					YY		2024-01-26		Not Eligible
118		Vandekerckhove TGL, Boon N, Vlaeminck SE.			2020	Pioneering on single-sludge nitrification/denitrification at 50 °C			Excluded			Duplicate Literature					YY		2024-01-26		Not Eligible
119		Zhang P, Dumroese RK, Pinto JR.	Zhang P, Dumroese RK, Pinto JR.	Zhang P, Dumroese RK, Pinto JR.	2019	Organic or Inorganic Nitrogen and Rhizobia Inoculation Provide Synergistic Growth Response of a Leguminous Forb and Tree	Organic or Inorganic Nitrogen and Rhizobia Inoculation Provide Synergistic Growth Response of a Leguminous Forb and Tree	Organic or Inorganic Nitrogen and Rhizobia Inoculation Provide Synergistic Growth Response of a Leguminous Forb and Tree	Excluded			Excluded by title and abstract					YY		2024-01-26		Not Eligible
120		Zhu W, Zhang Y, Gong J, Ma Y, Sun J, Li T, Wang J.	Zhu W, Zhang Y, Gong J, Ma Y, Sun J, Li T, Wang J.	Zhu W, Zhang Y, Gong J, Ma Y, Sun J, Li T, Wang J.	2019	Surface Engineering of Carbon Fiber Paper toward Exceptionally High-Performance and Stable Electrochemical Nitrite Sensing	Surface Engineering of Carbon Fiber Paper toward Exceptionally High-Performance and Stable Electrochemical Nitrite Sensing	Surface Engineering of Carbon Fiber Paper toward Exceptionally High-Performance and Stable Electrochemical Nitrite Sensing	Excluded			Excluded by title and abstract					YY		2024-01-26		Not Eligible
121		Cumpstey AF, Hennis PJ, Gilbert-Kawai ET, Fernandez BO, Grant D, Jenner W, Poudevigne M, Moyses H, Levett DZ, Cobb A, Meale P, Mitchell K, Pöhnl H, Mythen MG, Grocott MP, Martin DS, Feelisch M.	Cumpstey AF, Hennis PJ, Gilbert-Kawai ET, Fernandez BO, Grant D, Jenner W, Poudevigne M, Moyses H, Levett DZ, Cobb A, Meale P, Mitchell K, Pöhnl H, Mythen MG, Grocott MP, Martin DS, Feelisch M.	Cumpstey AF, Hennis PJ, Gilbert-Kawai ET, Fernandez BO, Grant D, Jenner W, Poudevigne M, Moyses H, Levett DZ, Cobb A, Meale P, Mitchell K, Pöhnl H, Mythen MG, Grocott MP, Martin DS, Feelisch M.	2020	Effects of dietary nitrate supplementation on microvascular physiology at 4559 m altitude - A randomised controlled trial (Xtreme Alps)	Effects of dietary nitrate supplementation on microvascular physiology at 4559 m altitude - A randomised controlled trial (Xtreme Alps)	Effects of dietary nitrate supplementation on microvascular physiology at 4559 m altitude - A randomised controlled trial (Xtreme Alps)	Excluded			Results not available					YY		2024-01-26		Not Eligible
122		Ntessalen M, Procter NEK, Schwarz K, Loudon BL, Minnion M, Fernandez BO, Vassiliou VS, Vauzour D, Madhani M, Constantin-Teodosiu D, Horowitz JD, Feelisch M, Dawson D, Crichton PG, Frenneaux MP.	Ntessalen M, Procter NEK, Schwarz K, Loudon BL, Minnion M, Fernandez BO, Vassiliou VS, Vauzour D, Madhani M, Constantin-Teodosiu D, Horowitz JD, Feelisch M, Dawson D, Crichton PG, Frenneaux MP.	Ntessalen M, Procter NEK, Schwarz K, Loudon BL, Minnion M, Fernandez BO, Vassiliou VS, Vauzour D, Madhani M, Constantin-Teodosiu D, Horowitz JD, Feelisch M, Dawson D, Crichton PG, Frenneaux MP.	2020	Inorganic nitrate and nitrite supplementation fails to improve skeletal muscle mitochondrial efficiency in mice and humans	Inorganic nitrate and nitrite supplementation fails to improve skeletal muscle mitochondrial efficiency in mice and humans	Inorganic nitrate and nitrite supplementation fails to improve skeletal muscle mitochondrial efficiency in mice and humans	Excluded			Excluded by title and abstract					YY		2024-01-26		Not Eligible
123		Fernández-Martínez MÁ, Dos Santos Severino R, Moreno-Paz M, Gallardo-Carreño I, Blanco Y, Warren-Rhodes K, García-Villadangos M, Ruiz-Bermejo M, Barberán A, Wettergreen D, Cabrol N, Parro V.	Fernández-Martínez MÁ, Dos Santos Severino R, Moreno-Paz M, Gallardo-Carreño I, Blanco Y, Warren-Rhodes K, García-Villadangos M, Ruiz-Bermejo M, Barberán A, Wettergreen D, Cabrol N, Parro V.	Fernández-Martínez MÁ, Dos Santos Severino R, Moreno-Paz M, Gallardo-Carreño I, Blanco Y, Warren-Rhodes K, García-Villadangos M, Ruiz-Bermejo M, Barberán A, Wettergreen D, Cabrol N, Parro V.	2019	Prokaryotic Community Structure and Metabolisms in Shallow Subsurface of Atacama Desert Playas and Alluvial Fans After Heavy Rains: Repairing and Preparing for Next Dry Period	Prokaryotic Community Structure and Metabolisms in Shallow Subsurface of Atacama Desert Playas and Alluvial Fans After Heavy Rains: Repairing and Preparing for Next Dry Period	Prokaryotic Community Structure and Metabolisms in Shallow Subsurface of Atacama Desert Playas and Alluvial Fans After Heavy Rains: Repairing and Preparing for Next Dry Period	Excluded			Excluded by title and abstract					YY		2024-01-26		Not Eligible
124		Feelisch M, Akaike T, Griffiths K, Ida T, Prysyazhna O, Goodwin JJ, Gollop ND, Fernandez BO, Minnion M, Cortese-Krott MM, Borgognone A, Hayes RM, Eaton P, Frenneaux MP, Madhani M.	Feelisch M, Akaike T, Griffiths K, Ida T, Prysyazhna O, Goodwin JJ, Gollop ND, Fernandez BO, Minnion M, Cortese-Krott MM, Borgognone A, Hayes RM, Eaton P, Frenneaux MP, Madhani M.	Feelisch M, Akaike T, Griffiths K, Ida T, Prysyazhna O, Goodwin JJ, Gollop ND, Fernandez BO, Minnion M, Cortese-Krott MM, Borgognone A, Hayes RM, Eaton P, Frenneaux MP, Madhani M.	2020	Long-lasting blood pressure lowering effects of nitrite are NO-independent and mediated by hydrogen peroxide, persulfides, and oxidation of protein kinase G1α redox signalling	Long-lasting blood pressure lowering effects of nitrite are NO-independent and mediated by hydrogen peroxide, persulfides, and oxidation of protein kinase G1α redox signalling	Long-lasting blood pressure lowering effects of nitrite are NO-independent and mediated by hydrogen peroxide, persulfides, and oxidation of protein kinase G1α redox signalling	Excluded			Excluded by title and abstract					YY		2024-01-26		Not Eligible
125		Ntessalen M, Procter NEK, Schwarz K, Loudon BL, Minnion M, Fernandez BO, Vassiliou VS, Vauzour D, Madhani M, Constantin-Teodosiu D, Horowitz JD, Feelisch M, Dawson D, Crichton PG, Frenneaux MP.			2020	Inorganic nitrate and nitrite supplementation fails to improve skeletal muscle mitochondrial efficiency in mice and humans			Excluded			Duplicate Literature					YY		2024-01-26		Not Eligible
126		Vernardou D, Kenanakis G.	Vernardou D, Kenanakis G.	Vernardou D, Kenanakis G.	2019	Electrochemistry Studies of Hydrothermally Grown ZnO on 3D-Printed Graphene	Electrochemistry Studies of Hydrothermally Grown ZnO on 3D-Printed Graphene	Electrochemistry Studies of Hydrothermally Grown ZnO on 3D-Printed Graphene	Excluded			Excluded by title and abstract					YY		2024-01-26		Not Eligible
127		Zhao Y, Jiang B, Tang X, Liu S.	Zhao Y, Jiang B, Tang X, Liu S.	Zhao Y, Jiang B, Tang X, Liu S.	2019	Metagenomic insights into functional traits variation and coupling effects on the anammox community during reactor start-up	Metagenomic insights into functional traits variation and coupling effects on the anammox community during reactor start-up	Metagenomic insights into functional traits variation and coupling effects on the anammox community during reactor start-up	Excluded			Excluded by title and abstract					YY		2024-01-26		Not Eligible
128		Beule L, Chen KH, Hsu CM, Mackowiak C, Dubeux JCB Jr, Blount A, Liao HL.	Beule L, Chen KH, Hsu CM, Mackowiak C, Dubeux JCB Jr, Blount A, Liao HL.	Beule L, Chen KH, Hsu CM, Mackowiak C, Dubeux JCB Jr, Blount A, Liao HL.	2019	Soil bacterial and fungal communities of six bahiagrass cultivars	Soil bacterial and fungal communities of six bahiagrass cultivars	Soil bacterial and fungal communities of six bahiagrass cultivars	Excluded			Excluded by title and abstract					YY		2024-01-26		Not Eligible
129		Le Roux-Mallouf T, Pelen F, Vallejo A, Halimaoui I, Doutreleau S, Verges S.	Le Roux-Mallouf T, Pelen F, Vallejo A, Halimaoui I, Doutreleau S, Verges S.	Le Roux-Mallouf T, Pelen F, Vallejo A, Halimaoui I, Doutreleau S, Verges S.	2019	Effect of chronic nitrate and citrulline supplementation on vascular function and exercise performance in older individuals	Effect of chronic nitrate and citrulline supplementation on vascular function and exercise performance in older individuals	Effect of chronic nitrate and citrulline supplementation on vascular function and exercise performance in older individuals	Excluded			Excluded by title and abstract					YY		2024-01-26		Not Eligible
130		Dobashi S, Koyama K, Endo J, Kiuchi M, Horiuchi M.	Dobashi S, Koyama K, Endo J, Kiuchi M, Horiuchi M.	Dobashi S, Koyama K, Endo J, Kiuchi M, Horiuchi M.	2019	Impact of Dietary Nitrate Supplementation on Executive Function During Hypoxic Exercise	Impact of Dietary Nitrate Supplementation on Executive Function During Hypoxic Exercise	Impact of Dietary Nitrate Supplementation on Executive Function During Hypoxic Exercise	Excluded			Excluded by title and abstract					YY		2024-01-26		Not Eligible
131		Qiao Y, Yin L, Wang B, Ke Q, Deng X, Wang S.	Qiao Y, Yin L, Wang B, Ke Q, Deng X, Wang S.	Qiao Y, Yin L, Wang B, Ke Q, Deng X, Wang S.	2019	Melatonin promotes plant growth by increasing nitrogen uptake and assimilation under nitrogen deficient condition in winter wheat	Melatonin promotes plant growth by increasing nitrogen uptake and assimilation under nitrogen deficient condition in winter wheat	Melatonin promotes plant growth by increasing nitrogen uptake and assimilation under nitrogen deficient condition in winter wheat	Excluded			Excluded by title and abstract					YY		2024-01-26		Not Eligible
132		Beule L, Chen KH, Hsu CM, Mackowiak C, Dubeux JCB Jr, Blount A, Liao HL.			2019	Soil bacterial and fungal communities of six bahiagrass cultivars			Excluded			Duplicate Literature					YY		2024-01-26		Not Eligible
133		Sharma G, Sahu M, Kumar A, Sharma AK, Aeri V, Katare DP.	Sharma G, Sahu M, Kumar A, Sharma AK, Aeri V, Katare DP.	Sharma G, Sahu M, Kumar A, Sharma AK, Aeri V, Katare DP.	2019	Temporal dynamics of pre and post myocardial infarcted tissue with concomitant preconditioning of aerobic exercise in chronic diabetic rats	Temporal dynamics of pre and post myocardial infarcted tissue with concomitant preconditioning of aerobic exercise in chronic diabetic rats	Temporal dynamics of pre and post myocardial infarcted tissue with concomitant preconditioning of aerobic exercise in chronic diabetic rats	Excluded			Excluded by title and abstract					YY		2024-01-26		Not Eligible
134		Tsachidou B, Scheuren M, Gennen J, Debbaut V, Toussaint B, Hissler C, George I, Delfosse P.	Tsachidou B, Scheuren M, Gennen J, Debbaut V, Toussaint B, Hissler C, George I, Delfosse P.	Tsachidou B, Scheuren M, Gennen J, Debbaut V, Toussaint B, Hissler C, George I, Delfosse P.	2019	Biogas residues in substitution for chemical fertilizers: A comparative study on a grassland in the Walloon Region	Biogas residues in substitution for chemical fertilizers: A comparative study on a grassland in the Walloon Region	Biogas residues in substitution for chemical fertilizers: A comparative study on a grassland in the Walloon Region	Excluded			Excluded by title and abstract					YY		2024-01-26		Not Eligible
135		Cumpstey AF, Minnion M, Fernandez BO, Mikus-Lelinska M, Mitchell K, Martin DS, Grocott MPW, Feelisch M; Xtreme Alps research group.	Cumpstey AF, Minnion M, Fernandez BO, Mikus-Lelinska M, Mitchell K, Martin DS, Grocott MPW, Feelisch M; Xtreme Alps research group.	Cumpstey AF, Minnion M, Fernandez BO, Mikus-Lelinska M, Mitchell K, Martin DS, Grocott MPW, Feelisch M; Xtreme Alps research group.	2019	Pushing arterial-venous plasma biomarkers to new heights: A model for personalised redox metabolomics?	Pushing arterial-venous plasma biomarkers to new heights: A model for personalised redox metabolomics?	Pushing arterial-venous plasma biomarkers to new heights: A model for personalised redox metabolomics?	Excluded			Excluded by title and abstract					YY		2024-01-26		Not Eligible
136		Rokkedal-Lausch T, Franch J, Poulsen MK, Thomsen LP, Weitzberg E, Kamavuako EN, Karbing DS, Larsen RG.	Rokkedal-Lausch T, Franch J, Poulsen MK, Thomsen LP, Weitzberg E, Kamavuako EN, Karbing DS, Larsen RG.	Rokkedal-Lausch T, Franch J, Poulsen MK, Thomsen LP, Weitzberg E, Kamavuako EN, Karbing DS, Larsen RG.	2019	Chronic high-dose beetroot juice supplementation improves time trial performance of well-trained cyclists in normoxia and hypoxia	Chronic high-dose beetroot juice supplementation improves time trial performance of well-trained cyclists in normoxia and hypoxia	Chronic high-dose beetroot juice supplementation improves time trial performance of well-trained cyclists in normoxia and hypoxia	Excluded			Excluded by title and abstract					YY		2024-01-26		Not Eligible
137		Zhang L, Song Y, Zuo Y, Huo S, Liang C, Hu C.	Zhang L, Song Y, Zuo Y, Huo S, Liang C, Hu C.	Zhang L, Song Y, Zuo Y, Huo S, Liang C, Hu C.	2019	Integrated sulfur- and iron-based autotrophic denitrification process and microbial profiling in an anoxic fluidized-bed membrane bioreactor	Integrated sulfur- and iron-based autotrophic denitrification process and microbial profiling in an anoxic fluidized-bed membrane bioreactor	Integrated sulfur- and iron-based autotrophic denitrification process and microbial profiling in an anoxic fluidized-bed membrane bioreactor	Excluded			Excluded by title and abstract					YY		2024-01-26		Not Eligible
138		Du SM, Yu DS, Bi CX, Wang XX, Chen GH, Yuan MF, Zhen JY, Zhang F, Lü TT.	Du SM, Yu DS, Bi CX, Wang XX, Chen GH, Yuan MF, Zhen JY, Zhang F, Lü TT.	Du SM, Yu DS, Bi CX, Wang XX, Chen GH, Yuan MF, Zhen JY, Zhang F, Lü TT.	2019	[Operating Characteristics of a DPR-SNED System Treating Low C/N Municipal Wastewater and Nitrate-containing Sewage]	[Operating Characteristics of a DPR-SNED System Treating Low C/N Municipal Wastewater and Nitrate-containing Sewage]	[Operating Characteristics of a DPR-SNED System Treating Low C/N Municipal Wastewater and Nitrate-containing Sewage]	Excluded			Excluded by title and abstract					YY		2024-01-26		Not Eligible
139		Tejero J, Shiva S, Gladwin MT.	Tejero J, Shiva S, Gladwin MT.	Tejero J, Shiva S, Gladwin MT.	2019	Sources of Vascular Nitric Oxide and Reactive Oxygen Species and Their Regulation	Sources of Vascular Nitric Oxide and Reactive Oxygen Species and Their Regulation	Sources of Vascular Nitric Oxide and Reactive Oxygen Species and Their Regulation	Excluded			Excluded by title and abstract					YY		2024-01-26		Not Eligible
140		Akram F, Fuchs D, Daue M, Nijjar G, Ryan A, Benros ME, Okusaga O, Baca-Garcia E, Brenner LA, Lowry CA, Ryan KA, Pavlovich M, Mitchell BD, Snitker S, Postolache TT.	Akram F, Fuchs D, Daue M, Nijjar G, Ryan A, Benros ME, Okusaga O, Baca-Garcia E, Brenner LA, Lowry CA, Ryan KA, Pavlovich M, Mitchell BD, Snitker S, Postolache TT.	Akram F, Fuchs D, Daue M, Nijjar G, Ryan A, Benros ME, Okusaga O, Baca-Garcia E, Brenner LA, Lowry CA, Ryan KA, Pavlovich M, Mitchell BD, Snitker S, Postolache TT.	2018	Association of plasma nitrite levels with obesity and metabolic syndrome in the Old Order Amish	Association of plasma nitrite levels with obesity and metabolic syndrome in the Old Order Amish	Association of plasma nitrite levels with obesity and metabolic syndrome in the Old Order Amish	Excluded			Excluded by title and abstract					YY		2024-01-26		Not Eligible
141		Fan JL, Bourdillon N, Meyer P, Kayser B.	Fan JL, Bourdillon N, Meyer P, Kayser B.	Fan JL, Bourdillon N, Meyer P, Kayser B.	2018	Oral Nitrate Supplementation Differentially Modulates Cerebral Artery Blood Velocity and Prefrontal Tissue Oxygenation During 15 km Time-Trial Cycling in Normoxia but Not in Hypoxia	Oral Nitrate Supplementation Differentially Modulates Cerebral Artery Blood Velocity and Prefrontal Tissue Oxygenation During 15 km Time-Trial Cycling in Normoxia but Not in Hypoxia	Oral Nitrate Supplementation Differentially Modulates Cerebral Artery Blood Velocity and Prefrontal Tissue Oxygenation During 15 km Time-Trial Cycling in Normoxia but Not in Hypoxia	Excluded			Excluded by title and abstract					YY		2024-01-26		Not Eligible
142		Zhang L, Song Y, Zuo Y, Huo S, Liang C, Hu C.			2019	Integrated sulfur- and iron-based autotrophic denitrification process and microbial profiling in an anoxic fluidized-bed membrane bioreactor			Excluded			Duplicate Literature					YY		2024-01-26		Not Eligible
143		Kent GL, Dawson B, McNaughton LR, Cox GR, Burke LM, Peeling P.	Kent GL, Dawson B, McNaughton LR, Cox GR, Burke LM, Peeling P.	Kent GL, Dawson B, McNaughton LR, Cox GR, Burke LM, Peeling P.	2019	The effect of beetroot juice supplementation on repeat-sprint performance in hypoxia	The effect of beetroot juice supplementation on repeat-sprint performance in hypoxia	The effect of beetroot juice supplementation on repeat-sprint performance in hypoxia	Excluded			Excluded by title and abstract					YY		2024-01-26		Not Eligible
144		O'Brien KA, Horscroft JA, Devaux J, Lindsay RT, Steel AS, Clark AD, Philp A, Harridge SDR, Murray AJ.	O'Brien KA, Horscroft JA, Devaux J, Lindsay RT, Steel AS, Clark AD, Philp A, Harridge SDR, Murray AJ.	O'Brien KA, Horscroft JA, Devaux J, Lindsay RT, Steel AS, Clark AD, Philp A, Harridge SDR, Murray AJ.	2019	PPARα-independent effects of nitrate supplementation on skeletal muscle metabolism in hypoxia	PPARα-independent effects of nitrate supplementation on skeletal muscle metabolism in hypoxia	PPARα-independent effects of nitrate supplementation on skeletal muscle metabolism in hypoxia	Excluded			Excluded by title and abstract					YY		2024-01-26		Not Eligible
145		Guo Y, Zhao Y, Zhu T, Li J, Feng Y, Zhao H, Liu S.	Guo Y, Zhao Y, Zhu T, Li J, Feng Y, Zhao H, Liu S.	Guo Y, Zhao Y, Zhu T, Li J, Feng Y, Zhao H, Liu S.	2018	A metabolomic view of how low nitrogen strength favors anammox biomass yield and nitrogen removal capability	A metabolomic view of how low nitrogen strength favors anammox biomass yield and nitrogen removal capability	A metabolomic view of how low nitrogen strength favors anammox biomass yield and nitrogen removal capability	Excluded			Excluded by title and abstract					YY		2024-01-26		Not Eligible
146		Karlowsky S, Augusti A, Ingrisch J, Hasibeder R, Lange M, Lavorel S, Bahn M, Gleixner G.	Karlowsky S, Augusti A, Ingrisch J, Hasibeder R, Lange M, Lavorel S, Bahn M, Gleixner G.	Karlowsky S, Augusti A, Ingrisch J, Hasibeder R, Lange M, Lavorel S, Bahn M, Gleixner G.	2018	Land use in mountain grasslands alters drought response and recovery of carbon allocation and plant-microbial interactions	Land use in mountain grasslands alters drought response and recovery of carbon allocation and plant-microbial interactions	Land use in mountain grasslands alters drought response and recovery of carbon allocation and plant-microbial interactions	Excluded			Excluded by title and abstract					YY		2024-01-26		Not Eligible
147		Carriker CR, Rombach P, Stevens BM, Vaughan RA, Gibson AL.	Carriker CR, Rombach P, Stevens BM, Vaughan RA, Gibson AL.	Carriker CR, Rombach P, Stevens BM, Vaughan RA, Gibson AL.	2018	Acute dietary nitrate supplementation does not attenuate oxidative stress or the hemodynamic response during submaximal exercise in hypobaric hypoxia	Acute dietary nitrate supplementation does not attenuate oxidative stress or the hemodynamic response during submaximal exercise in hypobaric hypoxia	Acute dietary nitrate supplementation does not attenuate oxidative stress or the hemodynamic response during submaximal exercise in hypobaric hypoxia	Excluded			Results not available					YY		2024-01-26		Not Eligible
148		Gattuso A, Garofalo F, Cerra MC, Imbrogno S.	Gattuso A, Garofalo F, Cerra MC, Imbrogno S.	Gattuso A, Garofalo F, Cerra MC, Imbrogno S.	2018	Hypoxia Tolerance in Teleosts: Implications of Cardiac Nitrosative Signals	Hypoxia Tolerance in Teleosts: Implications of Cardiac Nitrosative Signals	Hypoxia Tolerance in Teleosts: Implications of Cardiac Nitrosative Signals	Excluded			Excluded by title and abstract					YY		2024-01-27		Not Eligible
149		Sharma J, Shamim K, Dubey SK.	Sharma J, Shamim K, Dubey SK.	Sharma J, Shamim K, Dubey SK.	2018	Phosphatase mediated bioprecipitation of lead as pyromorphite by Achromobacter xylosoxidans	Phosphatase mediated bioprecipitation of lead as pyromorphite by Achromobacter xylosoxidans	Phosphatase mediated bioprecipitation of lead as pyromorphite by Achromobacter xylosoxidans	Excluded			Excluded by title and abstract					YY		2024-01-27		Not Eligible
150		O'Brien KA, Horscroft JA, Devaux J, Lindsay RT, Steel AS, Clark AD, Philp A, Harridge SDR, Murray AJ.			2019	PPARα-independent effects of nitrate supplementation on skeletal muscle metabolism in hypoxia			Excluded			Duplicate Literature					YY		2024-01-26		Not Eligible
151		Gattuso A, Garofalo F, Cerra MC, Imbrogno S.			2018	Hypoxia Tolerance in Teleosts: Implications of Cardiac Nitrosative Signals			Excluded			Duplicate Literature					YY		2024-01-27		Not Eligible
152		Behnia M, Wheatley CM, Avolio A, Johnson BD.	Behnia M, Wheatley CM, Avolio A, Johnson BD.	Behnia M, Wheatley CM, Avolio A, Johnson BD.	2018	Influence of dietary nitrate supplementation on lung function and exercise gas exchange in COPD patients	Influence of dietary nitrate supplementation on lung function and exercise gas exchange in COPD patients	Influence of dietary nitrate supplementation on lung function and exercise gas exchange in COPD patients	Excluded			Excluded by title and abstract					YY		2024-01-27		Not Eligible
153		Decroix L, Tonoli C, Lespagnol E, Balestra C, Descat A, Drittij-Reijnders MJ, Blackwell JR, Stahl W, Jones AM, Weseler AR, Bast A, Meeusen R, Heyman E.	Decroix L, Tonoli C, Lespagnol E, Balestra C, Descat A, Drittij-Reijnders MJ, Blackwell JR, Stahl W, Jones AM, Weseler AR, Bast A, Meeusen R, Heyman E.	Decroix L, Tonoli C, Lespagnol E, Balestra C, Descat A, Drittij-Reijnders MJ, Blackwell JR, Stahl W, Jones AM, Weseler AR, Bast A, Meeusen R, Heyman E.	2018	One-week cocoa flavanol intake increases prefrontal cortex oxygenation at rest and during moderate-intensity exercise in normoxia and hypoxia	One-week cocoa flavanol intake increases prefrontal cortex oxygenation at rest and during moderate-intensity exercise in normoxia and hypoxia	One-week cocoa flavanol intake increases prefrontal cortex oxygenation at rest and during moderate-intensity exercise in normoxia and hypoxia	Excluded			Excluded by title and abstract					YY		2024-01-27		Not Eligible
154		McDonagh STJ, Wylie LJ, Thompson C, Vanhatalo A, Jones AM.	McDonagh STJ, Wylie LJ, Thompson C, Vanhatalo A, Jones AM.	McDonagh STJ, Wylie LJ, Thompson C, Vanhatalo A, Jones AM.	2019	Potential benefits of dietary nitrate ingestion in healthy and clinical populations: A brief review	Potential benefits of dietary nitrate ingestion in healthy and clinical populations: A brief review	Potential benefits of dietary nitrate ingestion in healthy and clinical populations: A brief review	Excluded			Excluded by title and abstract					YY		2024-01-27		Not Eligible
155		Bais S, Kumari R, Prashar Y.	Bais S, Kumari R, Prashar Y.	Bais S, Kumari R, Prashar Y.	2018	Ameliorative Effect of Trans-Sinapic Acid and its Protective Role in Cerebral Hypoxia in Aluminium Chloride Induced Dementia of Alzheimer's Type	Ameliorative Effect of Trans-Sinapic Acid and its Protective Role in Cerebral Hypoxia in Aluminium Chloride Induced Dementia of Alzheimer's Type	Ameliorative Effect of Trans-Sinapic Acid and its Protective Role in Cerebral Hypoxia in Aluminium Chloride Induced Dementia of Alzheimer's Type	Excluded			Excluded by title and abstract					YY		2024-01-27		Not Eligible
156		Richards JC, Racine ML, Hearon CM Jr, Kunkel M, Luckasen GJ, Larson DG, Allen JD, Dinenno FA.	Richards JC, Racine ML, Hearon CM Jr, Kunkel M, Luckasen GJ, Larson DG, Allen JD, Dinenno FA.	Richards JC, Racine ML, Hearon CM Jr, Kunkel M, Luckasen GJ, Larson DG, Allen JD, Dinenno FA.	2018	Acute ingestion of dietary nitrate increases muscle blood flow via local vasodilation during handgrip exercise in young adults	Acute ingestion of dietary nitrate increases muscle blood flow via local vasodilation during handgrip exercise in young adults	Acute ingestion of dietary nitrate increases muscle blood flow via local vasodilation during handgrip exercise in young adults	Excluded			Excluded by title and abstract					YY		2024-01-27		Not Eligible
157		McDonagh STJ, Wylie LJ, Thompson C, Vanhatalo A, Jones AM.			2019	Potential benefits of dietary nitrate ingestion in healthy and clinical populations: A brief review			Excluded			Duplicate Literature					YY		2024-01-27		Not Eligible
158		Ali EHA, Ahmed-Farid OA, Osman AAE.	Ali EHA, Ahmed-Farid OA, Osman AAE.	Ali EHA, Ahmed-Farid OA, Osman AAE.	2017	Bone marrow-derived mesenchymal stem cells ameliorate sodium nitrite-induced hypoxic brain injury in a rat model	Bone marrow-derived mesenchymal stem cells ameliorate sodium nitrite-induced hypoxic brain injury in a rat model	Bone marrow-derived mesenchymal stem cells ameliorate sodium nitrite-induced hypoxic brain injury in a rat model	Excluded			Excluded by title and abstract					YY		2024-01-27		Not Eligible
159		Groom KM, David AL.	Groom KM, David AL.	Groom KM, David AL.	2018	The role of aspirin, heparin, and other interventions in the prevention and treatment of fetal growth restriction	The role of aspirin, heparin, and other interventions in the prevention and treatment of fetal growth restriction	The role of aspirin, heparin, and other interventions in the prevention and treatment of fetal growth restriction	Excluded			Excluded by title and abstract					YY		2024-01-27		Not Eligible
160		Georgina L. Kent, Brian Dawson, Lars R. McNaughton, Gregory R. Cox, Louise M. Burke & Peter Peeling			2019	The effect of beetroot juice supplementation on repeat-sprint performance in hypoxia			Included			NA					YX		2024-02-12		Eligible
161		Levillain F, Poquet Y, Mallet L, Mazères S, Marceau M, Brosch R, Bange FC, Supply P, Magalon A, Neyrolles O.	Levillain F, Poquet Y, Mallet L, Mazères S, Marceau M, Brosch R, Bange FC, Supply P, Magalon A, Neyrolles O.	Levillain F, Poquet Y, Mallet L, Mazères S, Marceau M, Brosch R, Bange FC, Supply P, Magalon A, Neyrolles O.	2017	Horizontal acquisition of a hypoxia-responsive molybdenum cofactor biosynthesis pathway contributed to Mycobacterium tuberculosis pathoadaptation	Horizontal acquisition of a hypoxia-responsive molybdenum cofactor biosynthesis pathway contributed to Mycobacterium tuberculosis pathoadaptation	Horizontal acquisition of a hypoxia-responsive molybdenum cofactor biosynthesis pathway contributed to Mycobacterium tuberculosis pathoadaptation	Excluded			Excluded by title and abstract					YX		2024-01-27		Not Eligible
162		Aziz SB, Abdullah OG, Hussein SA, Ahmed HM.	Aziz SB, Abdullah OG, Hussein SA, Ahmed HM.	Aziz SB, Abdullah OG, Hussein SA, Ahmed HM.	2017	Effect of PVA Blending on Structural and Ion Transport Properties of CS:AgNt-Based Polymer Electrolyte Membrane	Effect of PVA Blending on Structural and Ion Transport Properties of CS:AgNt-Based Polymer Electrolyte Membrane	Effect of PVA Blending on Structural and Ion Transport Properties of CS:AgNt-Based Polymer Electrolyte Membrane	Excluded			Excluded by title and abstract					YX		2024-01-27		Not Eligible
163		Horiuchi M, Endo J, Dobashi S, Handa Y, Kiuchi M, Koyama K.	Horiuchi M, Endo J, Dobashi S, Handa Y, Kiuchi M, Koyama K.	Horiuchi M, Endo J, Dobashi S, Handa Y, Kiuchi M, Koyama K.	2017	Muscle oxygenation profiles between active and inactive muscles with nitrate supplementation under hypoxic exercise	Muscle oxygenation profiles between active and inactive muscles with nitrate supplementation under hypoxic exercise	Muscle oxygenation profiles between active and inactive muscles with nitrate supplementation under hypoxic exercise	Excluded			Excluded by title and abstract					YX		2024-01-27		Not Eligible
164		Cumpstey AF, Hennis PJ, Gilbert-Kawai ET, Fernandez BO, Poudevigne M, Cobb A, Meale P, Mitchell K, Moyses H, Pöhnl H, Mythen MG, Grocott MPW, Feelisch M, Martin DS; Xtreme Alps research group.	Cumpstey AF, Hennis PJ, Gilbert-Kawai ET, Fernandez BO, Poudevigne M, Cobb A, Meale P, Mitchell K, Moyses H, Pöhnl H, Mythen MG, Grocott MPW, Feelisch M, Martin DS; Xtreme Alps research group.	Cumpstey AF, Hennis PJ, Gilbert-Kawai ET, Fernandez BO, Poudevigne M, Cobb A, Meale P, Mitchell K, Moyses H, Pöhnl H, Mythen MG, Grocott MPW, Feelisch M, Martin DS; Xtreme Alps research group.	2017	Effects of dietary nitrate on respiratory physiology at high altitude - Results from the Xtreme Alps study	Effects of dietary nitrate on respiratory physiology at high altitude - Results from the Xtreme Alps study	Effects of dietary nitrate on respiratory physiology at high altitude - Results from the Xtreme Alps study	Excluded			Excluded by title and abstract					YX		2024-01-27		Not Eligible
165		Dungel P, Penzenstadler C, Ashmwe M, Dumitrescu S, Stoegerer T, Redl H, Bahrami S, Kozlov AV.	Dungel P, Penzenstadler C, Ashmwe M, Dumitrescu S, Stoegerer T, Redl H, Bahrami S, Kozlov AV.	Dungel P, Penzenstadler C, Ashmwe M, Dumitrescu S, Stoegerer T, Redl H, Bahrami S, Kozlov AV.	2017	Impact of mitochondrial nitrite reductase on hemodynamics and myocardial contractility	Impact of mitochondrial nitrite reductase on hemodynamics and myocardial contractility	Impact of mitochondrial nitrite reductase on hemodynamics and myocardial contractility	Excluded			Excluded by title and abstract					YX		2024-01-27		Not Eligible
166		Georgina L. Kent, Brian Dawson, Lars R. McNaughton, Gregory R. Cox, Louise M. Burke & Peter Peeling			2019	The effect of beetroot juice supplementation on repeat-sprint performance in hypoxia			Excluded			Duplicate Literature					YX		2024-02-12		Not Eligible
167		Nybäck L, Glännerud C, Larsson G, Weitzberg E, Shannon OM, McGawley K.	Nybäck L, Glännerud C, Larsson G, Weitzberg E, Shannon OM, McGawley K.	Nybäck L, Glännerud C, Larsson G, Weitzberg E, Shannon OM, McGawley K.	2017	Physiological and performance effects of nitrate supplementation during roller-skiing in normoxia and normobaric hypoxia	Physiological and performance effects of nitrate supplementation during roller-skiing in normoxia and normobaric hypoxia	Physiological and performance effects of nitrate supplementation during roller-skiing in normoxia and normobaric hypoxia	Excluded			Excluded by title and abstract					YX		2024-01-27		Not Eligible
168		Rossetti GMK, Macdonald JH, Wylie LJ, Little SJ, Newton V, Wood B, Hawkins KA, Beddoe R, Davies HE, Oliver SJ.	Rossetti GMK, Macdonald JH, Wylie LJ, Little SJ, Newton V, Wood B, Hawkins KA, Beddoe R, Davies HE, Oliver SJ.	Rossetti GMK, Macdonald JH, Wylie LJ, Little SJ, Newton V, Wood B, Hawkins KA, Beddoe R, Davies HE, Oliver SJ.	2017	Dietary nitrate supplementation increases acute mountain sickness severity and sense of effort during hypoxic exercise	Dietary nitrate supplementation increases acute mountain sickness severity and sense of effort during hypoxic exercise	Dietary nitrate supplementation increases acute mountain sickness severity and sense of effort during hypoxic exercise	Included			NA					YX		2024-02-11		Eligible
169		Gasier HG, Reinhold AR, Loiselle AR, Soutiere SE, Fothergill DM.	Gasier HG, Reinhold AR, Loiselle AR, Soutiere SE, Fothergill DM.	Gasier HG, Reinhold AR, Loiselle AR, Soutiere SE, Fothergill DM.	2017	Effects of oral sodium nitrate on forearm blood flow, oxygenation and exercise performance during acute exposure to hypobaric hypoxia (4300 m)	Effects of oral sodium nitrate on forearm blood flow, oxygenation and exercise performance during acute exposure to hypobaric hypoxia (4300 m)	Effects of oral sodium nitrate on forearm blood flow, oxygenation and exercise performance during acute exposure to hypobaric hypoxia (4300 m)	Excluded			Excluded by title and abstract					YX		2024-02-11		Not Eligible
170		Sun C, Yang G, Yuan J, Peng X, Zhang C, Zhai X, Luo T, Bao L.	Sun C, Yang G, Yuan J, Peng X, Zhang C, Zhai X, Luo T, Bao L.	Sun C, Yang G, Yuan J, Peng X, Zhang C, Zhai X, Luo T, Bao L.	2017	Mycobacterium tuberculosis hypoxic response protein 1 (Hrp1) augments the pro-inflammatory response and enhances the survival of Mycobacterium smegmatis in murine macrophages	Mycobacterium tuberculosis hypoxic response protein 1 (Hrp1) augments the pro-inflammatory response and enhances the survival of Mycobacterium smegmatis in murine macrophages	Mycobacterium tuberculosis hypoxic response protein 1 (Hrp1) augments the pro-inflammatory response and enhances the survival of Mycobacterium smegmatis in murine macrophages	Excluded			Excluded by title and abstract					YY		2024-02-11		Not Eligible
171		Shannon OM, Duckworth L, Barlow MJ, Deighton K, Matu J, Williams EL, Woods D, Xie L, Stephan BCM, Siervo M, O'Hara JP.	Shannon OM, Duckworth L, Barlow MJ, Deighton K, Matu J, Williams EL, Woods D, Xie L, Stephan BCM, Siervo M, O'Hara JP.	Shannon OM, Duckworth L, Barlow MJ, Deighton K, Matu J, Williams EL, Woods D, Xie L, Stephan BCM, Siervo M, O'Hara JP.	2017	Effects of Dietary Nitrate Supplementation on Physiological Responses, Cognitive Function, and Exercise Performance at Moderate and Very-High Simulated Altitude	Effects of Dietary Nitrate Supplementation on Physiological Responses, Cognitive Function, and Exercise Performance at Moderate and Very-High Simulated Altitude	Effects of Dietary Nitrate Supplementation on Physiological Responses, Cognitive Function, and Exercise Performance at Moderate and Very-High Simulated Altitude	Included			NA					YY		2024-01-26		Eligible
172		Norouzirad R, González-Muniesa P, Ghasemi A.	Norouzirad R, González-Muniesa P, Ghasemi A.	Norouzirad R, González-Muniesa P, Ghasemi A.	2017	Hypoxia in Obesity and Diabetes: Potential Therapeutic Effects of Hyperoxia and Nitrate	Hypoxia in Obesity and Diabetes: Potential Therapeutic Effects of Hyperoxia and Nitrate	Hypoxia in Obesity and Diabetes: Potential Therapeutic Effects of Hyperoxia and Nitrate	Excluded			Excluded by title and abstract					YY		2024-01-27		Not Eligible
173		Bailey DM.	Bailey DM.	Bailey DM.	2017	Response by Bailey to Letter Regarding Article, "Nitrite and S-Nitrosohemoglobin Exchange Across the Human Cerebral and Femoral Circulation: Relationship to Basal and Exercise Blood Flow Responses to Hypoxia"	Response by Bailey to Letter Regarding Article, "Nitrite and S-Nitrosohemoglobin Exchange Across the Human Cerebral and Femoral Circulation: Relationship to Basal and Exercise Blood Flow Responses to Hypoxia"	Response by Bailey to Letter Regarding Article, "Nitrite and S-Nitrosohemoglobin Exchange Across the Human Cerebral and Femoral Circulation: Relationship to Basal and Exercise Blood Flow Responses to Hypoxia"	Excluded			Excluded by title and abstract					YY		2024-01-27		Not Eligible
174		Stamler JS, Reynolds JD, Hess DT.	Stamler JS, Reynolds JD, Hess DT.	Stamler JS, Reynolds JD, Hess DT.	2017	Letter by Stamler et al Regarding Article, "Nitrite and S-Nitrosohemoglobin Exchange Across the Human Cerebral and Femoral Circulation: Relationship to Basal and Exercise Blood Flow Responses to Hypoxia"	Letter by Stamler et al Regarding Article, "Nitrite and S-Nitrosohemoglobin Exchange Across the Human Cerebral and Femoral Circulation: Relationship to Basal and Exercise Blood Flow Responses to Hypoxia"	Letter by Stamler et al Regarding Article, "Nitrite and S-Nitrosohemoglobin Exchange Across the Human Cerebral and Femoral Circulation: Relationship to Basal and Exercise Blood Flow Responses to Hypoxia"	Excluded			Excluded by title and abstract					YY		2024-01-27		Not Eligible
175		Shannon OM, McGawley K, Nybäck L, Duckworth L, Barlow MJ, Woods D, Siervo M, O'Hara JP.	Shannon OM, McGawley K, Nybäck L, Duckworth L, Barlow MJ, Woods D, Siervo M, O'Hara JP.	Shannon OM, McGawley K, Nybäck L, Duckworth L, Barlow MJ, Woods D, Siervo M, O'Hara JP.	2017	"Beet-ing" the Mountain: A Review of the Physiological and Performance Effects of Dietary Nitrate Supplementation at Simulated and Terrestrial Altitude	"Beet-ing" the Mountain: A Review of the Physiological and Performance Effects of Dietary Nitrate Supplementation at Simulated and Terrestrial Altitude	"Beet-ing" the Mountain: A Review of the Physiological and Performance Effects of Dietary Nitrate Supplementation at Simulated and Terrestrial Altitude	Excluded			Not RCT					YY		2024-01-27		Not Eligible
176		Wandrag L, Siervo M, Riley HL, Khosravi M, Fernandez BO, Leckstrom CA, Martin DS, Mitchell K, Levett DZH, Montgomery HE, Mythen MG, Stroud MA, Grocott MPW, Feelisch M; Caudwell Xtreme Everest Research Group.	Wandrag L, Siervo M, Riley HL, Khosravi M, Fernandez BO, Leckstrom CA, Martin DS, Mitchell K, Levett DZH, Montgomery HE, Mythen MG, Stroud MA, Grocott MPW, Feelisch M; Caudwell Xtreme Everest Research Group.	Wandrag L, Siervo M, Riley HL, Khosravi M, Fernandez BO, Leckstrom CA, Martin DS, Mitchell K, Levett DZH, Montgomery HE, Mythen MG, Stroud MA, Grocott MPW, Feelisch M; Caudwell Xtreme Everest Research Group.	2017	Does hypoxia play a role in the development of sarcopenia in humans? Mechanistic insights from the Caudwell Xtreme Everest Expedition	Does hypoxia play a role in the development of sarcopenia in humans? Mechanistic insights from the Caudwell Xtreme Everest Expedition	Does hypoxia play a role in the development of sarcopenia in humans? Mechanistic insights from the Caudwell Xtreme Everest Expedition	Excluded			Excluded by title and abstract					YY		2024-01-27		Not Eligible
177		Lee YS, Kim HJ, Park W.			2017	Non-ureolytic calcium carbonate precipitation by Lysinibacillus sp. YS11 isolated from the rhizosphere of Miscanthus sacchariflorus	Non-ureolytic calcium carbonate precipitation by Lysinibacillus sp. YS11 isolated from the rhizosphere of Miscanthus sacchariflorus	Non-ureolytic calcium carbonate precipitation by Lysinibacillus sp. YS11 isolated from the rhizosphere of Miscanthus sacchariflorus	Excluded			Excluded by title and abstract					YY		2024-01-27		Not Eligible
178		Ninfali P, Antonini E, Frati A, Scarpa ES.	Ninfali P, Antonini E, Frati A, Scarpa ES.	Ninfali P, Antonini E, Frati A, Scarpa ES.	2017	C-Glycosyl Flavonoids from Beta vulgaris Cicla and Betalains from Beta vulgaris rubra: Antioxidant, Anticancer and Antiinflammatory Activities-A Review			Excluded			Excluded by title and abstract					YY		2024-01-27		Not Eligible
179		Luks AM, Levett D, Martin DS, Goss CH, Mitchell K, Fernandez BO, Feelisch M, Grocott MP, Swenson ER; Caudwell Xtreme Everest Investigators.	Luks AM, Levett D, Martin DS, Goss CH, Mitchell K, Fernandez BO, Feelisch M, Grocott MP, Swenson ER; Caudwell Xtreme Everest Investigators.	Luks AM, Levett D, Martin DS, Goss CH, Mitchell K, Fernandez BO, Feelisch M, Grocott MP, Swenson ER; Caudwell Xtreme Everest Investigators.	2017	Changes in acute pulmonary vascular responsiveness to hypoxia during a progressive ascent to high altitude (5300 m)	Changes in acute pulmonary vascular responsiveness to hypoxia during a progressive ascent to high altitude (5300 m)	Changes in acute pulmonary vascular responsiveness to hypoxia during a progressive ascent to high altitude (5300 m)	Excluded			Excluded by title and abstract					YY		2024-01-27		Not Eligible
180		Domínguez R, Cuenca E, Maté-Muñoz JL, García-Fernández P, Serra-Paya N, Estevan MC, Herreros PV, Garnacho-Castaño MV.	Domínguez R, Cuenca E, Maté-Muñoz JL, García-Fernández P, Serra-Paya N, Estevan MC, Herreros PV, Garnacho-Castaño MV.	Domínguez R, Cuenca E, Maté-Muñoz JL, García-Fernández P, Serra-Paya N, Estevan MC, Herreros PV, Garnacho-Castaño MV.	2017	Effects of Beetroot Juice Supplementation on Cardiorespiratory Endurance in Athletes. A Systematic Review	Effects of Beetroot Juice Supplementation on Cardiorespiratory Endurance in Athletes. A Systematic Review	Effects of Beetroot Juice Supplementation on Cardiorespiratory Endurance in Athletes. A Systematic Review	Excluded			Excluded by title and abstract					YY		2024-01-27		Not Eligible
181		Shannon OM, Duckworth L, Barlow MJ, Deighton K, Matu J, Williams EL, Woods D, Xie L, Stephan BCM, Siervo M, O'Hara JP.			2017	Effects of Dietary Nitrate Supplementation on Physiological Responses, Cognitive Function, and Exercise Performance at Moderate and Very-High Simulated Altitude			Excluded			Duplicate Literature					YY		2024-01-26		Not Eligible
182		Stamler JS, Reynolds JD, Hess DT.			2017	Letter by Stamler et al Regarding Article, "Nitrite and S-Nitrosohemoglobin Exchange Across the Human Cerebral and Femoral Circulation: Relationship to Basal and Exercise Blood Flow Responses to Hypoxia"			Excluded			Duplicate Literature					YY		2024-01-27		Not Eligible
183		Bailey DM, Rasmussen P, Overgaard M, Evans KA, Bohm AM, Seifert T, Brassard P, Zaar M, Nielsen HB, Raven PB, Secher NH.	Bailey DM, Rasmussen P, Overgaard M, Evans KA, Bohm AM, Seifert T, Brassard P, Zaar M, Nielsen HB, Raven PB, Secher NH.	Bailey DM, Rasmussen P, Overgaard M, Evans KA, Bohm AM, Seifert T, Brassard P, Zaar M, Nielsen HB, Raven PB, Secher NH.	2017	Nitrite and S-Nitrosohemoglobin Exchange Across the Human Cerebral and Femoral Circulation: Relationship to Basal and Exercise Blood Flow Responses to Hypoxia	Nitrite and S-Nitrosohemoglobin Exchange Across the Human Cerebral and Femoral Circulation: Relationship to Basal and Exercise Blood Flow Responses to Hypoxia	Nitrite and S-Nitrosohemoglobin Exchange Across the Human Cerebral and Femoral Circulation: Relationship to Basal and Exercise Blood Flow Responses to Hypoxia	Excluded			Excluded by title and abstract					YY		2024-01-27		Not Eligible
184		Hu J, Sharifi-Sanjani M, Tofovic SP.	Hu J, Sharifi-Sanjani M, Tofovic SP.	Hu J, Sharifi-Sanjani M, Tofovic SP.	2017	Nitrite Prevents Right Ventricular Failure and Remodeling Induced by Pulmonary Artery Banding	Nitrite Prevents Right Ventricular Failure and Remodeling Induced by Pulmonary Artery Banding	Nitrite Prevents Right Ventricular Failure and Remodeling Induced by Pulmonary Artery Banding	Excluded			Excluded by title and abstract					YY		2024-01-27		Not Eligible
185		Zheng Z, Yu S, Zhang W, Peng Y, Pu M, Kang T, Zeng J, Yu Y, Li G.	Zheng Z, Yu S, Zhang W, Peng Y, Pu M, Kang T, Zeng J, Yu Y, Li G.	Zheng Z, Yu S, Zhang W, Peng Y, Pu M, Kang T, Zeng J, Yu Y, Li G.	2017	Genistein attenuates monocrotaline-induced pulmonary arterial hypertension in rats by activating PI3K/Akt/eNOS signaling	Genistein attenuates monocrotaline-induced pulmonary arterial hypertension in rats by activating PI3K/Akt/eNOS signaling	Genistein attenuates monocrotaline-induced pulmonary arterial hypertension in rats by activating PI3K/Akt/eNOS signaling	Excluded			Excluded by title and abstract					YY		2024-01-27		Not Eligible
186		Hennis PJ, Mitchell K, Gilbert-Kawai E, Bountziouka V, Wade A, Feelisch M, Grocott MP, Martin DS.	Hennis PJ, Mitchell K, Gilbert-Kawai E, Bountziouka V, Wade A, Feelisch M, Grocott MP, Martin DS.	Hennis PJ, Mitchell K, Gilbert-Kawai E, Bountziouka V, Wade A, Feelisch M, Grocott MP, Martin DS.	2016	Effects of dietary nitrate supplementation on symptoms of acute mountain sickness and basic physiological responses in a group of male adolescents during ascent to Mount Everest Base Camp	Effects of dietary nitrate supplementation on symptoms of acute mountain sickness and basic physiological responses in a group of male adolescents during ascent to Mount Everest Base Camp	Effects of dietary nitrate supplementation on symptoms of acute mountain sickness and basic physiological responses in a group of male adolescents during ascent to Mount Everest Base Camp	Included			NA					YX		2024-02-10		Eligible
187		Tsai HH, Lin CP, Lin YH, Hsu CC, Wang JS.	Tsai HH, Lin CP, Lin YH, Hsu CC, Wang JS.	Tsai HH, Lin CP, Lin YH, Hsu CC, Wang JS.	2016	High-intensity Interval training enhances mobilization/functionality of endothelial progenitor cells and depressed shedding of vascular endothelial cells undergoing hypoxia	High-intensity Interval training enhances mobilization/functionality of endothelial progenitor cells and depressed shedding of vascular endothelial cells undergoing hypoxia	High-intensity Interval training enhances mobilization/functionality of endothelial progenitor cells and depressed shedding of vascular endothelial cells undergoing hypoxia	Excluded			Excluded by title and abstract					YX		2024-02-10		Not Eligible
188		Padhy G, Gangwar A, Sharma M, Bhargava K, Sethy NK.	Padhy G, Gangwar A, Sharma M, Bhargava K, Sethy NK.	Padhy G, Gangwar A, Sharma M, Bhargava K, Sethy NK.	2017	Plasma Proteomics of Ladakhi Natives Reveal Functional Regulation Between Renin-Angiotensin System and eNOS-cGMP Pathway	Plasma Proteomics of Ladakhi Natives Reveal Functional Regulation Between Renin-Angiotensin System and eNOS-cGMP Pathway	Plasma Proteomics of Ladakhi Natives Reveal Functional Regulation Between Renin-Angiotensin System and eNOS-cGMP Pathway	Excluded			Excluded by title and abstract					YX		2024-02-10		Not Eligible
189		Li Y, Duan B, Chen J, Korpelainen H, Niinemets Ü, Li C.	Li Y, Duan B, Chen J, Korpelainen H, Niinemets Ü, Li C.	Li Y, Duan B, Chen J, Korpelainen H, Niinemets Ü, Li C.	2016	Males exhibit competitive advantages over females of Populus deltoides under salinity stress	Males exhibit competitive advantages over females of Populus deltoides under salinity stress	Males exhibit competitive advantages over females of Populus deltoides under salinity stress	Excluded			Excluded by title and abstract					YX		2024-02-10		Not Eligible
190		Shannon OM, Duckworth L, Barlow MJ, Woods D, Lara J, Siervo M, O'Hara JP.	Shannon OM, Duckworth L, Barlow MJ, Woods D, Lara J, Siervo M, O'Hara JP.	Shannon OM, Duckworth L, Barlow MJ, Woods D, Lara J, Siervo M, O'Hara JP.	2016	Dietary nitrate supplementation enhances high-intensity running performance in moderate normobaric hypoxia, independent of aerobic fitness	Dietary nitrate supplementation enhances high-intensity running performance in moderate normobaric hypoxia, independent of aerobic fitness	Dietary nitrate supplementation enhances high-intensity running performance in moderate normobaric hypoxia, independent of aerobic fitness	Included			NA					YY		2024-01-24		Eligible
191		De Smet S, Van Thienen R, Deldicque L, James R, Sale C, Bishop DJ, Hespel P.	De Smet S, Van Thienen R, Deldicque L, James R, Sale C, Bishop DJ, Hespel P.	De Smet S, Van Thienen R, Deldicque L, James R, Sale C, Bishop DJ, Hespel P.	2016	Nitrate Intake Promotes Shift in Muscle Fiber Type Composition during Sprint Interval Training in Hypoxia	Nitrate Intake Promotes Shift in Muscle Fiber Type Composition during Sprint Interval Training in Hypoxia	Nitrate Intake Promotes Shift in Muscle Fiber Type Composition during Sprint Interval Training in Hypoxia	Excluded			Excluded by title and abstract					YY		2024-01-27		Not Eligible
192		Patrician A, Schagatay E.	Patrician A, Schagatay E.	Patrician A, Schagatay E.	2017	Dietary nitrate enhances arterial oxygen saturation after dynamic apnea	Dietary nitrate enhances arterial oxygen saturation after dynamic apnea	Dietary nitrate enhances arterial oxygen saturation after dynamic apnea	Excluded			Excluded by title and abstract					YY		2024-01-27		Not Eligible
193		Piknova B, Park JW, Kwan Jeff Lam K, Schechter AN.	Piknova B, Park JW, Kwan Jeff Lam K, Schechter AN.	Piknova B, Park JW, Kwan Jeff Lam K, Schechter AN.	2016	Nitrate as a source of nitrite and nitric oxide during exercise hyperemia in rat skeletal muscle	Nitrate as a source of nitrite and nitric oxide during exercise hyperemia in rat skeletal muscle	Nitrate as a source of nitrite and nitric oxide during exercise hyperemia in rat skeletal muscle	Excluded			Excluded by title and abstract					YY		2024-01-27		Not Eligible
194		Ding L, Zheng QQ, Li Y, Chen XY, Chen R, Wang XR, Gong YS, Fan XF.	Ding L, Zheng QQ, Li Y, Chen XY, Chen R, Wang XR, Gong YS, Fan XF.	Ding L, Zheng QQ, Li Y, Chen XY, Chen R, Wang XR, Gong YS, Fan XF.	2016	[Role of catestatin in 2K1C-induced renal hypertension in rats and the underlying mechanism]	[Role of catestatin in 2K1C-induced renal hypertension in rats and the underlying mechanism]	[Role of catestatin in 2K1C-induced renal hypertension in rats and the underlying mechanism]	Excluded			Excluded by title and abstract					YY		2024-01-27		Not Eligible
195		Meng S, Su L, Li Y, Wang Y, Zhang C, Zhao Z.	Meng S, Su L, Li Y, Wang Y, Zhang C, Zhao Z.	Meng S, Su L, Li Y, Wang Y, Zhang C, Zhao Z.	2016	Nitrate and Ammonium Contribute to the Distinct Nitrogen Metabolism of Populus simonii during Moderate Salt Stress	Nitrate and Ammonium Contribute to the Distinct Nitrogen Metabolism of Populus simonii during Moderate Salt Stress	Nitrate and Ammonium Contribute to the Distinct Nitrogen Metabolism of Populus simonii during Moderate Salt Stress	Excluded			Excluded by title and abstract					YY		2024-01-27		Not Eligible
196		Grau M, Lauten A, Hoeppener S, Goebel B, Brenig J, Jung C, Bloch W, Suhr F.	Grau M, Lauten A, Hoeppener S, Goebel B, Brenig J, Jung C, Bloch W, Suhr F.	Grau M, Lauten A, Hoeppener S, Goebel B, Brenig J, Jung C, Bloch W, Suhr F.	2016	Regulation of red blood cell deformability is independent of red blood cell-nitric oxide synthase under hypoxia	Regulation of red blood cell deformability is independent of red blood cell-nitric oxide synthase under hypoxia	Regulation of red blood cell deformability is independent of red blood cell-nitric oxide synthase under hypoxia	Excluded			Excluded by title and abstract					YY		2024-01-28		Not Eligible
197		Ding L, Zheng QQ, Li Y, Chen XY, Chen R, Wang XR, Gong YS, Fan XF.			2016	[Role of catestatin in 2K1C-induced renal hypertension in rats and the underlying mechanism]			Excluded			Duplicate Literature					YY		2024-01-27		Not Eligible
198		Zhang D, Chen X, Yao H.	Zhang D, Chen X, Yao H.	Zhang D, Chen X, Yao H.	2016	SWAT-CS(enm): Enhancing SWAT nitrate module for a Canadian Shield catchment	SWAT-CS(enm): Enhancing SWAT nitrate module for a Canadian Shield catchment	SWAT-CS(enm): Enhancing SWAT nitrate module for a Canadian Shield catchment	Excluded			Excluded by title and abstract					YY		2024-01-28		Not Eligible
199		Jones AM, Ferguson SK, Bailey SJ, Vanhatalo A, Poole DC.	Jones AM, Ferguson SK, Bailey SJ, Vanhatalo A, Poole DC.	Jones AM, Ferguson SK, Bailey SJ, Vanhatalo A, Poole DC.	2016	Fiber Type-Specific Effects of Dietary Nitrate	Fiber Type-Specific Effects of Dietary Nitrate	Fiber Type-Specific Effects of Dietary Nitrate	Excluded			Excluded by title and abstract					YY		2024-01-28		Not Eligible
200		Lefferts WK, Hughes WE, White CN, Brutsaert TD, Heffernan KS.	Lefferts WK, Hughes WE, White CN, Brutsaert TD, Heffernan KS.	Lefferts WK, Hughes WE, White CN, Brutsaert TD, Heffernan KS.	2016	Effect of acute nitrate supplementation on neurovascular coupling and cognitive performance in hypoxia	Effect of acute nitrate supplementation on neurovascular coupling and cognitive performance in hypoxia	Effect of acute nitrate supplementation on neurovascular coupling and cognitive performance in hypoxia	Excluded			Excluded by title and abstract					YY		2024-01-28		Not Eligible
201		Deng XG, Zhu T, Zou LJ, Han XY, Zhou X, Xi DH, Zhang DW, Lin HH.	Deng XG, Zhu T, Zou LJ, Han XY, Zhou X, Xi DH, Zhang DW, Lin HH.	Deng XG, Zhu T, Zou LJ, Han XY, Zhou X, Xi DH, Zhang DW, Lin HH.	2016	Orchestration of hydrogen peroxide and nitric oxide in brassinosteroid-mediated systemic virus resistance in Nicotiana benthamiana	Orchestration of hydrogen peroxide and nitric oxide in brassinosteroid-mediated systemic virus resistance in Nicotiana benthamiana	Orchestration of hydrogen peroxide and nitric oxide in brassinosteroid-mediated systemic virus resistance in Nicotiana benthamiana	Excluded			Excluded by title and abstract					YY		2024-01-28		Not Eligible
202		Hoiland RL, Bain AR, Rieger MG, Bailey DM, Ainslie PN.	Hoiland RL, Bain AR, Rieger MG, Bailey DM, Ainslie PN.	Hoiland RL, Bain AR, Rieger MG, Bailey DM, Ainslie PN.	2016	Hypoxemia, oxygen content, and the regulation of cerebral blood flow	Hypoxemia, oxygen content, and the regulation of cerebral blood flow	Hypoxemia, oxygen content, and the regulation of cerebral blood flow	Excluded			Excluded by title and abstract					YY		2024-01-28		Not Eligible
203		Deng XG, Zhu T, Zou LJ, Han XY, Zhou X, Xi DH, Zhang DW, Lin HH.			2016	Orchestration of hydrogen peroxide and nitric oxide in brassinosteroid-mediated systemic virus resistance in Nicotiana benthamiana			Excluded			Duplicate Literature					YY		2024-01-28		Not Eligible
204		Carriker CR, Mermier CM, Van Dusseldorp TA, Johnson KE, Beltz NM, Vaughan RA, McCormick JJ, Cole NH, Witt CC, Gibson AL.	Carriker CR, Mermier CM, Van Dusseldorp TA, Johnson KE, Beltz NM, Vaughan RA, McCormick JJ, Cole NH, Witt CC, Gibson AL.	Carriker CR, Mermier CM, Van Dusseldorp TA, Johnson KE, Beltz NM, Vaughan RA, McCormick JJ, Cole NH, Witt CC, Gibson AL.	2016	Effect of Acute Dietary Nitrate Consumption on Oxygen Consumption During Submaximal Exercise in Hypobaric Hypoxia	Effect of Acute Dietary Nitrate Consumption on Oxygen Consumption During Submaximal Exercise in Hypobaric Hypoxia	Effect of Acute Dietary Nitrate Consumption on Oxygen Consumption During Submaximal Exercise in Hypobaric Hypoxia	Excluded			Excluded by title and abstract					YY		2024-01-28		Not Eligible
205		Kuleva NV, Krasovskaya IE.	Kuleva NV, Krasovskaya IE.	Kuleva NV, Krasovskaya IE.	2015	[THE ROLE OF HEME-CONTAINING GLOBINS IN HYPOXIC NO-SIGNALING OF VERTEBRATE CELLS]	[THE ROLE OF HEME-CONTAINING GLOBINS IN HYPOXIC NO-SIGNALING OF VERTEBRATE CELLS]	[THE ROLE OF HEME-CONTAINING GLOBINS IN HYPOXIC NO-SIGNALING OF VERTEBRATE CELLS]	Excluded			Excluded by title and abstract					YY		2024-01-28		Not Eligible
206		Bourdillon N, Fan JL, Uva B, Müller H, Meyer P, Kayser B.	Bourdillon N, Fan JL, Uva B, Müller H, Meyer P, Kayser B.	Bourdillon N, Fan JL, Uva B, Müller H, Meyer P, Kayser B.	2015	Effect of oral nitrate supplementation on pulmonary hemodynamics during exercise and time trial performance in normoxia and hypoxia: a randomized controlled trial	Effect of oral nitrate supplementation on pulmonary hemodynamics during exercise and time trial performance in normoxia and hypoxia: a randomized controlled trial	Effect of oral nitrate supplementation on pulmonary hemodynamics during exercise and time trial performance in normoxia and hypoxia: a randomized controlled trial	Excluded			Excluded by title and abstract					YY		2024-01-28		Not Eligible
207		Borlaug BA, Koepp KE, Melenovsky V.	Borlaug BA, Koepp KE, Melenovsky V.	Borlaug BA, Koepp KE, Melenovsky V.	2015	Sodium Nitrite Improves Exercise Hemodynamics and Ventricular Performance in Heart Failure With Preserved Ejection Fraction	Sodium Nitrite Improves Exercise Hemodynamics and Ventricular Performance in Heart Failure With Preserved Ejection Fraction	Sodium Nitrite Improves Exercise Hemodynamics and Ventricular Performance in Heart Failure With Preserved Ejection Fraction	Excluded			Excluded by title and abstract					YY		2024-01-28		Not Eligible
208		Shah NM, Hussain S, Cooke M, O'Hara JP, Mellor A.	Shah NM, Hussain S, Cooke M, O'Hara JP, Mellor A.	Shah NM, Hussain S, Cooke M, O'Hara JP, Mellor A.	2015	Wilderness medicine at high altitude: recent developments in the field	Wilderness medicine at high altitude: recent developments in the field	Wilderness medicine at high altitude: recent developments in the field	Excluded			Excluded by title and abstract					YY		2024-01-28		Not Eligible
209		Zhu T, Deng XG, Tan WR, Zhou X, Luo SS, Han XY, Zhang DW, Lin HH.	Zhu T, Deng XG, Tan WR, Zhou X, Luo SS, Han XY, Zhang DW, Lin HH.	Zhu T, Deng XG, Tan WR, Zhou X, Luo SS, Han XY, Zhang DW, Lin HH.	2016	Nitric oxide is involved in brassinosteroid-induced alternative respiratory pathway in Nicotiana benthamiana seedlings' response to salt stress	Nitric oxide is involved in brassinosteroid-induced alternative respiratory pathway in Nicotiana benthamiana seedlings' response to salt stress	Nitric oxide is involved in brassinosteroid-induced alternative respiratory pathway in Nicotiana benthamiana seedlings' response to salt stress	Excluded			Excluded by title and abstract					YY		2024-01-28		Not Eligible
210		Bakker E, Engan H, Patrician A, Schagatay E, Karlsen T, Wisløff U, Gaustad SE.	Bakker E, Engan H, Patrician A, Schagatay E, Karlsen T, Wisløff U, Gaustad SE.	Bakker E, Engan H, Patrician A, Schagatay E, Karlsen T, Wisløff U, Gaustad SE.	2015	Acute dietary nitrate supplementation improves arterial endothelial function at high altitude: A double-blinded randomized controlled cross over study	Acute dietary nitrate supplementation improves arterial endothelial function at high altitude: A double-blinded randomized controlled cross over study	Acute dietary nitrate supplementation improves arterial endothelial function at high altitude: A double-blinded randomized controlled cross over study	Excluded			Not relevant					YY		2024-01-28		Not Eligible
211		Borlaug BA, Koepp KE, Melenovsky V.			2015	Sodium Nitrite Improves Exercise Hemodynamics and Ventricular Performance in Heart Failure With Preserved Ejection Fraction			Excluded			Duplicate Literature					YY		2024-01-28		Not Eligible
212		Zhu T, Deng XG, Tan WR, Zhou X, Luo SS, Han XY, Zhang DW, Lin HH.			2016	Nitric oxide is involved in brassinosteroid-induced alternative respiratory pathway in Nicotiana benthamiana seedlings' response to salt stress			Excluded			Duplicate Literature					YY		2024-01-28		Not Eligible
213		Affourtit C, Bailey SJ, Jones AM, Smallwood MJ, Winyard PG.	Affourtit C, Bailey SJ, Jones AM, Smallwood MJ, Winyard PG.	Affourtit C, Bailey SJ, Jones AM, Smallwood MJ, Winyard PG.	2015	On the mechanism by which dietary nitrate improves human skeletal muscle function	On the mechanism by which dietary nitrate improves human skeletal muscle function	On the mechanism by which dietary nitrate improves human skeletal muscle function	Excluded			Excluded by title and abstract					YY		2024-01-28		Not Eligible
214		Nesbitt H, Browne G, O'Donovan KM, Byrne NM, Worthington J, McKeown SR, McKenna DJ.	Nesbitt H, Browne G, O'Donovan KM, Byrne NM, Worthington J, McKeown SR, McKenna DJ.	Nesbitt H, Browne G, O'Donovan KM, Byrne NM, Worthington J, McKeown SR, McKenna DJ.	2016	Nitric Oxide Up-Regulates RUNX2 in LNCaP Prostate Tumours: Implications for Tumour Growth In Vitro and In Vivo	Nitric Oxide Up-Regulates RUNX2 in LNCaP Prostate Tumours: Implications for Tumour Growth In Vitro and In Vivo	Nitric Oxide Up-Regulates RUNX2 in LNCaP Prostate Tumours: Implications for Tumour Growth In Vitro and In Vivo	Excluded			Excluded by title and abstract					YY		2024-01-28		Not Eligible
215		Sureda A, Batle JM, Tur JA, Pons A.	Sureda A, Batle JM, Tur JA, Pons A.	Sureda A, Batle JM, Tur JA, Pons A.	2015	Competitive apnea diving sessions induces an adaptative antioxidant response in mononucleated blood cells	Competitive apnea diving sessions induces an adaptative antioxidant response in mononucleated blood cells	Competitive apnea diving sessions induces an adaptative antioxidant response in mononucleated blood cells	Excluded			Excluded by title and abstract					YY		2024-01-26		Not Eligible
216		Dinenno FA.	Dinenno FA.	Dinenno FA.	2016	Skeletal muscle vasodilation during systemic hypoxia in humans	Skeletal muscle vasodilation during systemic hypoxia in humans	Skeletal muscle vasodilation during systemic hypoxia in humans	Excluded			Excluded by title and abstract					YY		2024-01-28		Not Eligible
217		Arnold JT, Oliver SJ, Lewis-Jones TM, Wylie LJ, Macdonald JH.	Arnold JT, Oliver SJ, Lewis-Jones TM, Wylie LJ, Macdonald JH.	Arnold JT, Oliver SJ, Lewis-Jones TM, Wylie LJ, Macdonald JH.	2015	Beetroot juice does not enhance altitude running performance in well-trained athletes	Beetroot juice does not enhance altitude running performance in well-trained athletes	Beetroot juice does not enhance altitude running performance in well-trained athletes	Included			NA					YY		2024-01-26		Eligible
218		Ormerod JO, Arif S, Mukadam M, Evans JD, Beadle R, Fernandez BO, Bonser RS, Feelisch M, Madhani M, Frenneaux MP.	Ormerod JO, Arif S, Mukadam M, Evans JD, Beadle R, Fernandez BO, Bonser RS, Feelisch M, Madhani M, Frenneaux MP.	Ormerod JO, Arif S, Mukadam M, Evans JD, Beadle R, Fernandez BO, Bonser RS, Feelisch M, Madhani M, Frenneaux MP.	2015	Short-term intravenous sodium nitrite infusion improves cardiac and pulmonary hemodynamics in heart failure patients	Short-term intravenous sodium nitrite infusion improves cardiac and pulmonary hemodynamics in heart failure patients	Short-term intravenous sodium nitrite infusion improves cardiac and pulmonary hemodynamics in heart failure patients	Excluded			Excluded by title and abstract					YY		2024-01-28		Not Eligible
219		MacLeod KE, Nugent SF, Barr SI, Koehle MS, Sporer BC, MacInnis MJ.	MacLeod KE, Nugent SF, Barr SI, Koehle MS, Sporer BC, MacInnis MJ.	MacLeod KE, Nugent SF, Barr SI, Koehle MS, Sporer BC, MacInnis MJ.	2015	Acute Beetroot Juice Supplementation Does Not Improve Cycling Performance in Normoxia or Moderate Hypoxia	Acute Beetroot Juice Supplementation Does Not Improve Cycling Performance in Normoxia or Moderate Hypoxia	Acute Beetroot Juice Supplementation Does Not Improve Cycling Performance in Normoxia or Moderate Hypoxia	Excluded			Results not available					YY		2024-01-28		Not Eligible
220		Arif S, Borgognone A, Lin EL, O'Sullivan AG, Sharma V, Drury NE, Menon A, Nightingale P, Mascaro J, Bonser RS, Horowitz JD, Feelisch M, Frenneaux MP, Madhani M.	Arif S, Borgognone A, Lin EL, O'Sullivan AG, Sharma V, Drury NE, Menon A, Nightingale P, Mascaro J, Bonser RS, Horowitz JD, Feelisch M, Frenneaux MP, Madhani M.	Arif S, Borgognone A, Lin EL, O'Sullivan AG, Sharma V, Drury NE, Menon A, Nightingale P, Mascaro J, Bonser RS, Horowitz JD, Feelisch M, Frenneaux MP, Madhani M.	2015	Role of aldehyde dehydrogenase in hypoxic vasodilator effects of nitrite in rats and humans	Role of aldehyde dehydrogenase in hypoxic vasodilator effects of nitrite in rats and humans	Role of aldehyde dehydrogenase in hypoxic vasodilator effects of nitrite in rats and humans	Excluded			Excluded by title and abstract					YX		2024-01-29		Not Eligible
221		Brouse C, Ortiz D, Su Y, Oronsky B, Scicinski J, Cabrales P.	Brouse C, Ortiz D, Su Y, Oronsky B, Scicinski J, Cabrales P.	Brouse C, Ortiz D, Su Y, Oronsky B, Scicinski J, Cabrales P.	2015	Impact of hemoglobin nitrite to nitric oxide reductase on blood transfusion for resuscitation from hemorrhagic shock	Impact of hemoglobin nitrite to nitric oxide reductase on blood transfusion for resuscitation from hemorrhagic shock	Impact of hemoglobin nitrite to nitric oxide reductase on blood transfusion for resuscitation from hemorrhagic shock	Excluded			Excluded by title and abstract					YX		2024-01-29		Not Eligible
222		Laverman AM, Cazier T, Yan C, Roose-Amsaleg C, Petit F, Garnier J, Berthe T.	Laverman AM, Cazier T, Yan C, Roose-Amsaleg C, Petit F, Garnier J, Berthe T.	Laverman AM, Cazier T, Yan C, Roose-Amsaleg C, Petit F, Garnier J, Berthe T.	2015	Exposure to vancomycin causes a shift in the microbial community structure without affecting nitrate reduction rates in river sediments	Exposure to vancomycin causes a shift in the microbial community structure without affecting nitrate reduction rates in river sediments	Exposure to vancomycin causes a shift in the microbial community structure without affecting nitrate reduction rates in river sediments	Excluded			Excluded by title and abstract					YX		2024-01-29		Not Eligible
223		Zamani P, Rawat D, Shiva-Kumar P, Geraci S, Bhuva R, Konda P, Doulias PT, Ischiropoulos H, Townsend RR, Margulies KB, Cappola TP, Poole DC, Chirinos JA.	Zamani P, Rawat D, Shiva-Kumar P, Geraci S, Bhuva R, Konda P, Doulias PT, Ischiropoulos H, Townsend RR, Margulies KB, Cappola TP, Poole DC, Chirinos JA.	Zamani P, Rawat D, Shiva-Kumar P, Geraci S, Bhuva R, Konda P, Doulias PT, Ischiropoulos H, Townsend RR, Margulies KB, Cappola TP, Poole DC, Chirinos JA.	2015	Effect of inorganic nitrate on exercise capacity in heart failure with preserved ejection fraction	Effect of inorganic nitrate on exercise capacity in heart failure with preserved ejection fraction	Effect of inorganic nitrate on exercise capacity in heart failure with preserved ejection fraction	Excluded			Excluded by title and abstract					YX		2024-01-29		Not Eligible
224		Omar SA, Fok H, Tilgner KD, Nair A, Hunt J, Jiang B, Taylor P, Chowienczyk P, Webb AJ.	Omar SA, Fok H, Tilgner KD, Nair A, Hunt J, Jiang B, Taylor P, Chowienczyk P, Webb AJ.	Omar SA, Fok H, Tilgner KD, Nair A, Hunt J, Jiang B, Taylor P, Chowienczyk P, Webb AJ.	2015	Paradoxical normoxia-dependent selective actions of inorganic nitrite in human muscular conduit arteries and related selective actions on central blood pressures	Paradoxical normoxia-dependent selective actions of inorganic nitrite in human muscular conduit arteries and related selective actions on central blood pressures	Paradoxical normoxia-dependent selective actions of inorganic nitrite in human muscular conduit arteries and related selective actions on central blood pressures	Excluded			Excluded by title and abstract					YX		2024-01-29		Not Eligible
225		Johansson PI, Bergström A, Aachmann-Andersen NJ, Meyer MA, Ostrowski SR, Nordsborg NB, Olsen NV.	Johansson PI, Bergström A, Aachmann-Andersen NJ, Meyer MA, Ostrowski SR, Nordsborg NB, Olsen NV.	Johansson PI, Bergström A, Aachmann-Andersen NJ, Meyer MA, Ostrowski SR, Nordsborg NB, Olsen NV.	2014	Effect of acute hypobaric hypoxia on the endothelial glycocalyx and digital reactive hyperemia in humans	Effect of acute hypobaric hypoxia on the endothelial glycocalyx and digital reactive hyperemia in humans	Effect of acute hypobaric hypoxia on the endothelial glycocalyx and digital reactive hyperemia in humans	Excluded			Excluded by title and abstract					YX		2024-01-29		Not Eligible
226		Casey DP, Treichler DP, Ganger CT 4th, Schneider AC, Ueda K.	Casey DP, Treichler DP, Ganger CT 4th, Schneider AC, Ueda K.	Casey DP, Treichler DP, Ganger CT 4th, Schneider AC, Ueda K.	2015	Acute dietary nitrate supplementation enhances compensatory vasodilation during hypoxic exercise in older adults	Acute dietary nitrate supplementation enhances compensatory vasodilation during hypoxic exercise in older adults	Acute dietary nitrate supplementation enhances compensatory vasodilation during hypoxic exercise in older adults	Excluded			Excluded by title and abstract					YX		2024-01-29		Not Eligible
227		Zamani P, Rawat D, Shiva-Kumar P, Geraci S, Bhuva R, Konda P, Doulias PT, Ischiropoulos H, Townsend RR, Margulies KB, Cappola TP, Poole DC, Chirinos JA.			2015	Effect of inorganic nitrate on exercise capacity in heart failure with preserved ejection fraction			Excluded			Duplicate Literature					YX		2024-01-29		Not Eligible
228		Clements WT, Lee SR, Bloomer RJ.	Clements WT, Lee SR, Bloomer RJ.	Clements WT, Lee SR, Bloomer RJ.	2014	Nitrate ingestion: a review of the health and physical performance effects	Nitrate ingestion: a review of the health and physical performance effects	Nitrate ingestion: a review of the health and physical performance effects	Excluded			Excluded by title and abstract					YX		2024-01-29		Not Eligible
229		Chung D, Barker BM, Carey CC, Merriman B, Werner ER, Lechner BE, Dhingra S, Cheng C, Xu W, Blosser SJ, Morohashi K, Mazurie A, Mitchell TK, Haas H, Mitchell AP, Cramer RA.	Chung D, Barker BM, Carey CC, Merriman B, Werner ER, Lechner BE, Dhingra S, Cheng C, Xu W, Blosser SJ, Morohashi K, Mazurie A, Mitchell TK, Haas H, Mitchell AP, Cramer RA.	Chung D, Barker BM, Carey CC, Merriman B, Werner ER, Lechner BE, Dhingra S, Cheng C, Xu W, Blosser SJ, Morohashi K, Mazurie A, Mitchell TK, Haas H, Mitchell AP, Cramer RA.	2014	ChIP-seq and in vivo transcriptome analyses of the Aspergillus fumigatus SREBP SrbA reveals a new regulator of the fungal hypoxia response and virulence	ChIP-seq and in vivo transcriptome analyses of the Aspergillus fumigatus SREBP SrbA reveals a new regulator of the fungal hypoxia response and virulence	ChIP-seq and in vivo transcriptome analyses of the Aspergillus fumigatus SREBP SrbA reveals a new regulator of the fungal hypoxia response and virulence	Excluded			Excluded by title and abstract					YX		2024-01-29		Not Eligible
230		Pellerin BA, Bergamaschi BA, Gilliom RJ, Crawford CG, Saraceno J, Frederick CP, Downing BD, Murphy JC.	Pellerin BA, Bergamaschi BA, Gilliom RJ, Crawford CG, Saraceno J, Frederick CP, Downing BD, Murphy JC.	Pellerin BA, Bergamaschi BA, Gilliom RJ, Crawford CG, Saraceno J, Frederick CP, Downing BD, Murphy JC.	2014	Mississippi River nitrate loads from high frequency sensor measurements and regression-based load estimation	Mississippi River nitrate loads from high frequency sensor measurements and regression-based load estimation	Mississippi River nitrate loads from high frequency sensor measurements and regression-based load estimation	Excluded			Excluded by title and abstract					YX		2024-01-29		Not Eligible
231		Vanhatalo A, Jones AM, Blackwell JR, Winyard PG, Fulford J.	Vanhatalo A, Jones AM, Blackwell JR, Winyard PG, Fulford J.	Vanhatalo A, Jones AM, Blackwell JR, Winyard PG, Fulford J.	2014	Dietary nitrate accelerates postexercise muscle metabolic recovery and O2 delivery in hypoxia	Dietary nitrate accelerates postexercise muscle metabolic recovery and O2 delivery in hypoxia	Dietary nitrate accelerates postexercise muscle metabolic recovery and O2 delivery in hypoxia	Excluded			Excluded by title and abstract					YX		2024-01-29		Not Eligible
232		Imbrogno S, Capria C, Tota B, Jensen FB.	Imbrogno S, Capria C, Tota B, Jensen FB.	Imbrogno S, Capria C, Tota B, Jensen FB.	2014	Nitric oxide improves the hemodynamic performance of the hypoxic goldfish (Carassius auratus) heart	Nitric oxide improves the hemodynamic performance of the hypoxic goldfish (Carassius auratus) heart	Nitric oxide improves the hemodynamic performance of the hypoxic goldfish (Carassius auratus) heart	Excluded			Excluded by title and abstract					YX		2024-01-29		Not Eligible
233		Vartapetian BB, Dolgikh YI, Polyakova LI, Chichkova NV, Vartapetian AB.	Vartapetian BB, Dolgikh YI, Polyakova LI, Chichkova NV, Vartapetian AB.	Vartapetian BB, Dolgikh YI, Polyakova LI, Chichkova NV, Vartapetian AB.	2014	Biotechnological approaches to creation of hypoxia and anoxia tolerant plants	Biotechnological approaches to creation of hypoxia and anoxia tolerant plants	Biotechnological approaches to creation of hypoxia and anoxia tolerant plants	Excluded			Excluded by title and abstract					YX		2024-01-29		Not Eligible
234		Bentley R, Gray SR, Schwarzbauer C, Dawson D, Frenneaux M, He J.	Bentley R, Gray SR, Schwarzbauer C, Dawson D, Frenneaux M, He J.	Bentley R, Gray SR, Schwarzbauer C, Dawson D, Frenneaux M, He J.	2014	Dietary nitrate reduces skeletal muscle oxygenation response to physical exercise: a quantitative muscle functional MRI study	Dietary nitrate reduces skeletal muscle oxygenation response to physical exercise: a quantitative muscle functional MRI study	Dietary nitrate reduces skeletal muscle oxygenation response to physical exercise: a quantitative muscle functional MRI study	Excluded			Excluded by title and abstract					YX		2024-01-29		Not Eligible
235		Vokina VA, Sosedova LM, Rukavishnikov VS, Iakimova NL, Lizarev AV.	Vokina VA, Sosedova LM, Rukavishnikov VS, Iakimova NL, Lizarev AV.	Vokina VA, Sosedova LM, Rukavishnikov VS, Iakimova NL, Lizarev AV.	2014	[Neurotoxic effect of toluene on background of prenatal hypoxic brain damage to white rats]	[Neurotoxic effect of toluene on background of prenatal hypoxic brain damage to white rats]	[Neurotoxic effect of toluene on background of prenatal hypoxic brain damage to white rats]	Excluded			Excluded by title and abstract					YX		2024-01-29		Not Eligible
236		Kelly J, Vanhatalo A, Bailey SJ, Wylie LJ, Tucker C, List S, Winyard PG, Jones AM.	Kelly J, Vanhatalo A, Bailey SJ, Wylie LJ, Tucker C, List S, Winyard PG, Jones AM.	Kelly J, Vanhatalo A, Bailey SJ, Wylie LJ, Tucker C, List S, Winyard PG, Jones AM.	2014	Dietary nitrate supplementation: effects on plasma nitrite and pulmonary O2 uptake dynamics during exercise in hypoxia and normoxia	Dietary nitrate supplementation: effects on plasma nitrite and pulmonary O2 uptake dynamics during exercise in hypoxia and normoxia	Dietary nitrate supplementation: effects on plasma nitrite and pulmonary O2 uptake dynamics during exercise in hypoxia and normoxia	Excluded			Excluded by title and abstract					YX		2024-01-29		Not Eligible
237		Dautov RF, Stafford I, Liu S, Cullen H, Madhani M, Chirkov YY, Horowitz JD.	Dautov RF, Stafford I, Liu S, Cullen H, Madhani M, Chirkov YY, Horowitz JD.	Dautov RF, Stafford I, Liu S, Cullen H, Madhani M, Chirkov YY, Horowitz JD.	2014	Hypoxic potentiation of nitrite effects in human vessels and platelets	Hypoxic potentiation of nitrite effects in human vessels and platelets	Hypoxic potentiation of nitrite effects in human vessels and platelets	Excluded			Excluded by title and abstract					YX		2024-01-29		Not Eligible
238		Pellerin BA, Bergamaschi BA, Gilliom RJ, Crawford CG, Saraceno J, Frederick CP, Downing BD, Murphy JC.			2014	Mississippi River nitrate loads from high frequency sensor measurements and regression-based load estimation			Excluded			Duplicate Literature					YX		2024-01-29		Not Eligible
239		Park JW, Piknova B, Nghiem K, Lozier JN, Schechter AN.	Park JW, Piknova B, Nghiem K, Lozier JN, Schechter AN.	Park JW, Piknova B, Nghiem K, Lozier JN, Schechter AN.	2014	Inhibitory effect of nitrite on coagulation processes demonstrated by thrombelastography	Inhibitory effect of nitrite on coagulation processes demonstrated by thrombelastography	Inhibitory effect of nitrite on coagulation processes demonstrated by thrombelastography	Excluded			Excluded by title and abstract					YX		2024-01-29		Not Eligible
240		Ning S, Bednarski M, Oronsky B, Scicinski J, Knox SJ.	Ning S, Bednarski M, Oronsky B, Scicinski J, Knox SJ.	Ning S, Bednarski M, Oronsky B, Scicinski J, Knox SJ.	2014	Novel nitric oxide generating compound glycidyl nitrate enhances the therapeutic efficacy of chemotherapy and radiotherapy	Novel nitric oxide generating compound glycidyl nitrate enhances the therapeutic efficacy of chemotherapy and radiotherapy	Novel nitric oxide generating compound glycidyl nitrate enhances the therapeutic efficacy of chemotherapy and radiotherapy	Excluded			Excluded by title and abstract					YX		2024-01-29		Not Eligible
241		Puype J, Ramaekers M, Van Thienen R, Deldicque L, Hespel P.	Puype J, Ramaekers M, Van Thienen R, Deldicque L, Hespel P.	Puype J, Ramaekers M, Van Thienen R, Deldicque L, Hespel P.	2015	No effect of dietary nitrate supplementation on endurance training in hypoxia	No effect of dietary nitrate supplementation on endurance training in hypoxia	No effect of dietary nitrate supplementation on endurance training in hypoxia	Excluded			Excluded by title and abstract					YX		2024-01-29		Not Eligible
242		Lewis NC, Bailey DM, Dumanoir GR, Messinger L, Lucas SJ, Cotter JD, Donnelly J, McEneny J, Young IS, Stembridge M, Burgess KR, Basnet AS, Ainslie PN.	Lewis NC, Bailey DM, Dumanoir GR, Messinger L, Lucas SJ, Cotter JD, Donnelly J, McEneny J, Young IS, Stembridge M, Burgess KR, Basnet AS, Ainslie PN.	Lewis NC, Bailey DM, Dumanoir GR, Messinger L, Lucas SJ, Cotter JD, Donnelly J, McEneny J, Young IS, Stembridge M, Burgess KR, Basnet AS, Ainslie PN.	2014	Conduit artery structure and function in lowlanders and native highlanders: relationships with oxidative stress and role of sympathoexcitation	Conduit artery structure and function in lowlanders and native highlanders: relationships with oxidative stress and role of sympathoexcitation	Conduit artery structure and function in lowlanders and native highlanders: relationships with oxidative stress and role of sympathoexcitation	Excluded			Excluded by title and abstract					YX		2024-01-29		Not Eligible
243		Wang JS, Lee MY, Lien HY, Weng TP.	Wang JS, Lee MY, Lien HY, Weng TP.	Wang JS, Lee MY, Lien HY, Weng TP.	2014	Hypoxic exercise training improves cardiac/muscular hemodynamics and is associated with modulated circulating progenitor cells in sedentary men	Hypoxic exercise training improves cardiac/muscular hemodynamics and is associated with modulated circulating progenitor cells in sedentary men	Hypoxic exercise training improves cardiac/muscular hemodynamics and is associated with modulated circulating progenitor cells in sedentary men	Excluded			Excluded by title and abstract					YX		2024-01-29		Not Eligible
244		Pun M, Basnyat B.	Pun M, Basnyat B.	Pun M, Basnyat B.	2013	International hypoxia symposium XVIII: 26 February-02 March 2013	International hypoxia symposium XVIII: 26 February-02 March 2013	International hypoxia symposium XVIII: 26 February-02 March 2013	Excluded			Excluded by title and abstract					YX		2024-01-29		Not Eligible
245		Nesakumar N, Sethuraman S, Krishnan UM, Rayappan JB.	Nesakumar N, Sethuraman S, Krishnan UM, Rayappan JB.	Nesakumar N, Sethuraman S, Krishnan UM, Rayappan JB.	2013	Fabrication of lactate biosensor based on lactate dehydrogenase immobilized on cerium oxide nanoparticles	Fabrication of lactate biosensor based on lactate dehydrogenase immobilized on cerium oxide nanoparticles	Fabrication of lactate biosensor based on lactate dehydrogenase immobilized on cerium oxide nanoparticles	Excluded			Excluded by title and abstract					YX		2024-01-29		Not Eligible
246		Martin DS, Gilbert-Kawai ET, Meale PM, Fernandez BO, Cobb A, Khosravi M, Mitchell K, Grocott MP, Levett DZ, Mythen MG, Feelisch M; Xtreme Alps Research Group.	Martin DS, Gilbert-Kawai ET, Meale PM, Fernandez BO, Cobb A, Khosravi M, Mitchell K, Grocott MP, Levett DZ, Mythen MG, Feelisch M; Xtreme Alps Research Group.	Martin DS, Gilbert-Kawai ET, Meale PM, Fernandez BO, Cobb A, Khosravi M, Mitchell K, Grocott MP, Levett DZ, Mythen MG, Feelisch M; Xtreme Alps Research Group.	2013	Design and conduct of 'Xtreme Alps': a double-blind, randomised controlled study of the effects of dietary nitrate supplementation on acclimatisation to high altitude	Design and conduct of 'Xtreme Alps': a double-blind, randomised controlled study of the effects of dietary nitrate supplementation on acclimatisation to high altitude	Design and conduct of 'Xtreme Alps': a double-blind, randomised controlled study of the effects of dietary nitrate supplementation on acclimatisation to high altitude	Excluded			Excluded by title and abstract					YX		2024-01-29		Not Eligible
247		Muggeridge DJ, Howe CC, Spendiff O, Pedlar C, James PE, Easton C.	Muggeridge DJ, Howe CC, Spendiff O, Pedlar C, James PE, Easton C.	Muggeridge DJ, Howe CC, Spendiff O, Pedlar C, James PE, Easton C.	2014	A single dose of beetroot juice enhances cycling performance in simulated altitude	A single dose of beetroot juice enhances cycling performance in simulated altitude	A single dose of beetroot juice enhances cycling performance in simulated altitude	Excluded			Excluded by title and abstract					YX		2024-02-02		Not Eligible
248		Guo P, Luo H, Fan Y, Luo Y, Zhou Q.	Guo P, Luo H, Fan Y, Luo Y, Zhou Q.	Guo P, Luo H, Fan Y, Luo Y, Zhou Q.	2013	Establishment and evaluation of an experimental animal model of high altitude cerebral edema	Establishment and evaluation of an experimental animal model of high altitude cerebral edema	Establishment and evaluation of an experimental animal model of high altitude cerebral edema	Excluded			Excluded by title and abstract					YX		2024-02-02		Not Eligible
249		Wenker SD, Chamorro ME, Vittori DC, Nesse AB.	Wenker SD, Chamorro ME, Vittori DC, Nesse AB.	Wenker SD, Chamorro ME, Vittori DC, Nesse AB.	2013	Protective action of erythropoietin on neuronal damage induced by activated microglia	Protective action of erythropoietin on neuronal damage induced by activated microglia	Protective action of erythropoietin on neuronal damage induced by activated microglia	Excluded			Excluded by title and abstract					YX		2024-02-02		Not Eligible
250		Alemany M.	Alemany M.	Alemany M.	2013	Relationship between energy dense diets and white adipose tissue inflammation in metabolic syndrome	Relationship between energy dense diets and white adipose tissue inflammation in metabolic syndrome	Relationship between energy dense diets and white adipose tissue inflammation in metabolic syndrome	Excluded			Excluded by title and abstract					YX		2024-02-02		Not Eligible
251		Naik MM, Khanolkar D, Dubey SK.	Naik MM, Khanolkar D, Dubey SK.	Naik MM, Khanolkar D, Dubey SK.	2013	Lead-resistant Providencia alcalifaciens strain 2EA bioprecipitates Pb+2 as lead phosphate	Lead-resistant Providencia alcalifaciens strain 2EA bioprecipitates Pb+2 as lead phosphate	Lead-resistant Providencia alcalifaciens strain 2EA bioprecipitates Pb+2 as lead phosphate	Excluded			Excluded by title and abstract					YX		2024-02-02		Not Eligible
252		Schiffer TA, Larsen FJ, Lundberg JO, Weitzberg E, Lindholm P.	Schiffer TA, Larsen FJ, Lundberg JO, Weitzberg E, Lindholm P.	Schiffer TA, Larsen FJ, Lundberg JO, Weitzberg E, Lindholm P.	2013	Effects of dietary inorganic nitrate on static and dynamic breath-holding in humans	Effects of dietary inorganic nitrate on static and dynamic breath-holding in humans	Effects of dietary inorganic nitrate on static and dynamic breath-holding in humans	Excluded			Excluded by title and abstract					YX		2024-02-02		Not Eligible
253		Ishima Y, Hara M, Kragh-Hansen U, Inoue A, Suenaga A, Kai T, Watanabe H, Otagiri M, Maruyama T.	Ishima Y, Hara M, Kragh-Hansen U, Inoue A, Suenaga A, Kai T, Watanabe H, Otagiri M, Maruyama T.	Ishima Y, Hara M, Kragh-Hansen U, Inoue A, Suenaga A, Kai T, Watanabe H, Otagiri M, Maruyama T.	2012	Elucidation of the therapeutic enhancer mechanism of poly-S-nitrosated human serum albumin against multidrug-resistant tumor in animal models	Elucidation of the therapeutic enhancer mechanism of poly-S-nitrosated human serum albumin against multidrug-resistant tumor in animal models	Elucidation of the therapeutic enhancer mechanism of poly-S-nitrosated human serum albumin against multidrug-resistant tumor in animal models	Excluded			Excluded by title and abstract					YX		2024-02-02		Not Eligible
254		Bailey DM, Rimoldi SF, Rexhaj E, Pratali L, Salinas Salmòn C, Villena M, McEneny J, Young IS, Nicod P, Allemann Y, Scherrer U, Sartori C.	Bailey DM, Rimoldi SF, Rexhaj E, Pratali L, Salinas Salmòn C, Villena M, McEneny J, Young IS, Nicod P, Allemann Y, Scherrer U, Sartori C.	Bailey DM, Rimoldi SF, Rexhaj E, Pratali L, Salinas Salmòn C, Villena M, McEneny J, Young IS, Nicod P, Allemann Y, Scherrer U, Sartori C.	2013	Oxidative-nitrosative stress and systemic vascular function in highlanders with and without exaggerated hypoxemia	Oxidative-nitrosative stress and systemic vascular function in highlanders with and without exaggerated hypoxemia	Oxidative-nitrosative stress and systemic vascular function in highlanders with and without exaggerated hypoxemia	Excluded			Excluded by title and abstract					YX		2024-02-02		Not Eligible
255		Guo P, Luo H, Fan Y, Luo Y, Zhou Q.			2013	Establishment and evaluation of an experimental animal model of high altitude cerebral edema			Excluded			Duplicate Literature					YX		2024-02-02		Not Eligible
256		Leite HR, Mourão FA, Drumond LE, Ferreira-Vieira TH, Bernardes D, Silva JF, Lemos VS, Moraes MF, Pereira GS, Carvalho-Tavares J, Massensini AR.	Leite HR, Mourão FA, Drumond LE, Ferreira-Vieira TH, Bernardes D, Silva JF, Lemos VS, Moraes MF, Pereira GS, Carvalho-Tavares J, Massensini AR.	Leite HR, Mourão FA, Drumond LE, Ferreira-Vieira TH, Bernardes D, Silva JF, Lemos VS, Moraes MF, Pereira GS, Carvalho-Tavares J, Massensini AR.	2012	Swim training attenuates oxidative damage and promotes neuroprotection in cerebral cortical slices submitted to oxygen glucose deprivation	Swim training attenuates oxidative damage and promotes neuroprotection in cerebral cortical slices submitted to oxygen glucose deprivation	Swim training attenuates oxidative damage and promotes neuroprotection in cerebral cortical slices submitted to oxygen glucose deprivation	Excluded			Excluded by title and abstract					YX		2024-02-02		Not Eligible
257		Faiss R, Pialoux V, Sartori C, Faes C, Dériaz O, Millet GP.	Faiss R, Pialoux V, Sartori C, Faes C, Dériaz O, Millet GP.	Faiss R, Pialoux V, Sartori C, Faes C, Dériaz O, Millet GP.	2013	Ventilation, oxidative stress, and nitric oxide in hypobaric versus normobaric hypoxia	Ventilation, oxidative stress, and nitric oxide in hypobaric versus normobaric hypoxia	Ventilation, oxidative stress, and nitric oxide in hypobaric versus normobaric hypoxia	Excluded			Excluded by title and abstract					YX		2024-02-02		Not Eligible
258		Bueno M, Wang J, Mora AL, Gladwin MT.	Bueno M, Wang J, Mora AL, Gladwin MT.	Bueno M, Wang J, Mora AL, Gladwin MT.	2013	Nitrite signaling in pulmonary hypertension: mechanisms of bioactivation, signaling, and therapeutics	Nitrite signaling in pulmonary hypertension: mechanisms of bioactivation, signaling, and therapeutics	Nitrite signaling in pulmonary hypertension: mechanisms of bioactivation, signaling, and therapeutics	Excluded			Excluded by title and abstract					YX		2024-02-02		Not Eligible
259		Masschelein E, Van Thienen R, Wang X, Van Schepdael A, Thomis M, Hespel P.	Masschelein E, Van Thienen R, Wang X, Van Schepdael A, Thomis M, Hespel P.	Masschelein E, Van Thienen R, Wang X, Van Schepdael A, Thomis M, Hespel P.	2012	Dietary nitrate improves muscle but not cerebral oxygenation status during exercise in hypoxia	Dietary nitrate improves muscle but not cerebral oxygenation status during exercise in hypoxia	Dietary nitrate improves muscle but not cerebral oxygenation status during exercise in hypoxia	Excluded			Excluded by title and abstract					YX		2024-02-02		Not Eligible
260		Baliga RS, Milsom AB, Ghosh SM, Trinder SL, Macallister RJ, Ahluwalia A, Hobbs AJ.	Baliga RS, Milsom AB, Ghosh SM, Trinder SL, Macallister RJ, Ahluwalia A, Hobbs AJ.	Baliga RS, Milsom AB, Ghosh SM, Trinder SL, Macallister RJ, Ahluwalia A, Hobbs AJ.	2012	Dietary nitrate ameliorates pulmonary hypertension: cytoprotective role for endothelial nitric oxide synthase and xanthine oxidoreductase	Dietary nitrate ameliorates pulmonary hypertension: cytoprotective role for endothelial nitric oxide synthase and xanthine oxidoreductase	Dietary nitrate ameliorates pulmonary hypertension: cytoprotective role for endothelial nitric oxide synthase and xanthine oxidoreductase	Excluded			Excluded by title and abstract					YX		2024-02-02		Not Eligible
261		Naik MM, Pandey A, Dubey SK.	Naik MM, Pandey A, Dubey SK.	Naik MM, Pandey A, Dubey SK.	2012	Biological characterization of lead-enhanced exopolysaccharide produced by a lead resistant Enterobacter cloacae strain P2B	Biological characterization of lead-enhanced exopolysaccharide produced by a lead resistant Enterobacter cloacae strain P2B	Biological characterization of lead-enhanced exopolysaccharide produced by a lead resistant Enterobacter cloacae strain P2B	Excluded			Excluded by title and abstract					YX		2024-02-02		Not Eligible
262		Allen JD, Giordano T, Kevil CG.	Allen JD, Giordano T, Kevil CG.	Allen JD, Giordano T, Kevil CG.	2012	Nitrite and nitric oxide metabolism in peripheral artery disease	Nitrite and nitric oxide metabolism in peripheral artery disease	Nitrite and nitric oxide metabolism in peripheral artery disease	Excluded			Excluded by title and abstract					YX		2024-02-02		Not Eligible
263		Levett DZ, Fernandez BO, Riley HL, Martin DS, Mitchell K, Leckstrom CA, Ince C, Whipp BJ, Mythen MG, Montgomery HE, Grocott MP, Feelisch M; Caudwell Extreme Everest Research Group.	Levett DZ, Fernandez BO, Riley HL, Martin DS, Mitchell K, Leckstrom CA, Ince C, Whipp BJ, Mythen MG, Montgomery HE, Grocott MP, Feelisch M; Caudwell Extreme Everest Research Group.	Levett DZ, Fernandez BO, Riley HL, Martin DS, Mitchell K, Leckstrom CA, Ince C, Whipp BJ, Mythen MG, Montgomery HE, Grocott MP, Feelisch M; Caudwell Extreme Everest Research Group.	2011	The role of nitrogen oxides in human adaptation to hypoxia	The role of nitrogen oxides in human adaptation to hypoxia	The role of nitrogen oxides in human adaptation to hypoxia	Excluded			Excluded by title and abstract					YX		2024-02-02		Not Eligible
264		Naik MM, Pandey A, Dubey SK.	Naik MM, Pandey A, Dubey SK.	Naik MM, Pandey A, Dubey SK.	2012	Pseudomonas aeruginosa strain WI-1 from Mandovi estuary possesses metallothionein to alleviate lead toxicity and promotes plant growth	Pseudomonas aeruginosa strain WI-1 from Mandovi estuary possesses metallothionein to alleviate lead toxicity and promotes plant growth	Pseudomonas aeruginosa strain WI-1 from Mandovi estuary possesses metallothionein to alleviate lead toxicity and promotes plant growth	Excluded			Excluded by title and abstract					YX		2024-02-02		Not Eligible
265		Liu XY, Koba K, Takebayashi Y, Liu CQ, Fang YT, Yoh M.	Liu XY, Koba K, Takebayashi Y, Liu CQ, Fang YT, Yoh M.	Liu XY, Koba K, Takebayashi Y, Liu CQ, Fang YT, Yoh M.	2012	Preliminary insights into δ15N and δ18O of nitrate in natural mosses: a new application of the denitrifier method	Preliminary insights into δ15N and δ18O of nitrate in natural mosses: a new application of the denitrifier method	Preliminary insights into δ15N and δ18O of nitrate in natural mosses: a new application of the denitrifier method	Excluded			Excluded by title and abstract					YX		2024-02-02		Not Eligible
266		Khajali F, Tahmasebi M, Hassanpour H, Akbari MR, Qujeq D, Wideman RF.	Khajali F, Tahmasebi M, Hassanpour H, Akbari MR, Qujeq D, Wideman RF.	Khajali F, Tahmasebi M, Hassanpour H, Akbari MR, Qujeq D, Wideman RF.	2011	Effects of supplementation of canola meal-based diets with arginine on performance, plasma nitric oxide, and carcass characteristics of broiler chickens grown at high altitude	Effects of supplementation of canola meal-based diets with arginine on performance, plasma nitric oxide, and carcass characteristics of broiler chickens grown at high altitude	Effects of supplementation of canola meal-based diets with arginine on performance, plasma nitric oxide, and carcass characteristics of broiler chickens grown at high altitude	Excluded			Excluded by title and abstract					YX		2024-02-02		Not Eligible
267		Vanhatalo A, Fulford J, Bailey SJ, Blackwell JR, Winyard PG, Jones AM.	Vanhatalo A, Fulford J, Bailey SJ, Blackwell JR, Winyard PG, Jones AM.	Vanhatalo A, Fulford J, Bailey SJ, Blackwell JR, Winyard PG, Jones AM.	2011	Dietary nitrate reduces muscle metabolic perturbation and improves exercise tolerance in hypoxia	Dietary nitrate reduces muscle metabolic perturbation and improves exercise tolerance in hypoxia	Dietary nitrate reduces muscle metabolic perturbation and improves exercise tolerance in hypoxia	Excluded			Excluded by title and abstract					YX		2024-02-02		Not Eligible
268		Zhang CX, Dai ZR.	Zhang CX, Dai ZR.	Zhang CX, Dai ZR.	2011	Anti-hypoxia activity of a polysaccharide extracted from the Sipunculus nudus L	Anti-hypoxia activity of a polysaccharide extracted from the Sipunculus nudus L	Anti-hypoxia activity of a polysaccharide extracted from the Sipunculus nudus L	Excluded			Excluded by title and abstract					YX		2024-02-02		Not Eligible
269		Liu XY, Koba K, Takebayashi Y, Liu CQ, Fang YT, Yoh M.			2012	Preliminary insights into δ15N and δ18O of nitrate in natural mosses: a new application of the denitrifier method			Excluded			Duplicate Literature					YX		2024-02-02		Not Eligible
270		Lefevre S, Jensen FB, Huong do TT, Wang T, Phuong NT, Bayley M.	Lefevre S, Jensen FB, Huong do TT, Wang T, Phuong NT, Bayley M.	Lefevre S, Jensen FB, Huong do TT, Wang T, Phuong NT, Bayley M.	2011	Effects of nitrite exposure on functional haemoglobin levels, bimodal respiration, and swimming performance in the facultative air-breathing fish Pangasianodon hypophthalmus	Effects of nitrite exposure on functional haemoglobin levels, bimodal respiration, and swimming performance in the facultative air-breathing fish Pangasianodon hypophthalmus	Effects of nitrite exposure on functional haemoglobin levels, bimodal respiration, and swimming performance in the facultative air-breathing fish Pangasianodon hypophthalmus	Excluded			Excluded by title and abstract					YX		2024-02-02		Not Eligible
271		Kenjale AA, Ham KL, Stabler T, Robbins JL, Johnson JL, Vanbruggen M, Privette G, Yim E, Kraus WE, Allen JD.	Kenjale AA, Ham KL, Stabler T, Robbins JL, Johnson JL, Vanbruggen M, Privette G, Yim E, Kraus WE, Allen JD.	Kenjale AA, Ham KL, Stabler T, Robbins JL, Johnson JL, Vanbruggen M, Privette G, Yim E, Kraus WE, Allen JD.	2011	Dietary nitrate supplementation enhances exercise performance in peripheral arterial disease	Dietary nitrate supplementation enhances exercise performance in peripheral arterial disease	Dietary nitrate supplementation enhances exercise performance in peripheral arterial disease	Excluded			Excluded by title and abstract					YX		2024-02-02		Not Eligible
272		Smith HK, Shepherd M, Monk C, Green J, Poole RK.	Smith HK, Shepherd M, Monk C, Green J, Poole RK.	Smith HK, Shepherd M, Monk C, Green J, Poole RK.	2011	The NO-responsive hemoglobins of Campylobacter jejuni: concerted responses of two globins to NO and evidence in vitro for globin regulation by the transcription factor NssR	The NO-responsive hemoglobins of Campylobacter jejuni: concerted responses of two globins to NO and evidence in vitro for globin regulation by the transcription factor NssR	The NO-responsive hemoglobins of Campylobacter jejuni: concerted responses of two globins to NO and evidence in vitro for globin regulation by the transcription factor NssR	Excluded			Excluded by title and abstract					YX		2024-02-02		Not Eligible
273		Rodríguez DC, Pino N, Peñuela G.	Rodríguez DC, Pino N, Peñuela G.	Rodríguez DC, Pino N, Peñuela G.	2011	Monitoring the removal of nitrogen by applying a nitrification-denitrification process in a Sequencing Batch Reactor (SBR)	Monitoring the removal of nitrogen by applying a nitrification-denitrification process in a Sequencing Batch Reactor (SBR)	Monitoring the removal of nitrogen by applying a nitrification-denitrification process in a Sequencing Batch Reactor (SBR)	Excluded			Excluded by title and abstract					YX		2024-02-02		Not Eligible
274		Presley TD, Morgan AR, Bechtold E, Clodfelter W, Dove RW, Jennings JM, Kraft RA, King SB, Laurienti PJ, Rejeski WJ, Burdette JH, Kim-Shapiro DB, Miller GD.	Presley TD, Morgan AR, Bechtold E, Clodfelter W, Dove RW, Jennings JM, Kraft RA, King SB, Laurienti PJ, Rejeski WJ, Burdette JH, Kim-Shapiro DB, Miller GD.	Presley TD, Morgan AR, Bechtold E, Clodfelter W, Dove RW, Jennings JM, Kraft RA, King SB, Laurienti PJ, Rejeski WJ, Burdette JH, Kim-Shapiro DB, Miller GD.	2011	Acute effect of a high nitrate diet on brain perfusion in older adults	Acute effect of a high nitrate diet on brain perfusion in older adults	Acute effect of a high nitrate diet on brain perfusion in older adults	Excluded			Excluded by title and abstract					YX		2024-02-02		Not Eligible
275		Dufour SP, Patel RP, Brandon A, Teng X, Pearson J, Barker H, Ali L, Yuen AH, Smolenski RT, González-Alonso J.	Dufour SP, Patel RP, Brandon A, Teng X, Pearson J, Barker H, Ali L, Yuen AH, Smolenski RT, González-Alonso J.	Dufour SP, Patel RP, Brandon A, Teng X, Pearson J, Barker H, Ali L, Yuen AH, Smolenski RT, González-Alonso J.	2010	Erythrocyte-dependent regulation of human skeletal muscle blood flow: role of varied oxyhemoglobin and exercise on nitrite, S-nitrosohemoglobin, and ATP	Erythrocyte-dependent regulation of human skeletal muscle blood flow: role of varied oxyhemoglobin and exercise on nitrite, S-nitrosohemoglobin, and ATP	Erythrocyte-dependent regulation of human skeletal muscle blood flow: role of varied oxyhemoglobin and exercise on nitrite, S-nitrosohemoglobin, and ATP	Excluded			Excluded by title and abstract					YX		2024-02-02		Not Eligible
276		Feiner JR, Bickler PE.	Feiner JR, Bickler PE.	Feiner JR, Bickler PE.	2010	Improved accuracy of methemoglobin detection by pulse CO-oximetry during hypoxia	Improved accuracy of methemoglobin detection by pulse CO-oximetry during hypoxia	Improved accuracy of methemoglobin detection by pulse CO-oximetry during hypoxia	Excluded			Excluded by title and abstract					YX		2024-02-02		Not Eligible
277		Yang XP, Zhong L, Zhou LX.	Yang XP, Zhong L, Zhou LX.	Yang XP, Zhong L, Zhou LX.	2010	[Effect of carbon source and dissolved oxygen on denitrification by aerobic denitrifier Pseudomonas mendocina AD6]	[Effect of carbon source and dissolved oxygen on denitrification by aerobic denitrifier Pseudomonas mendocina AD6]	[Effect of carbon source and dissolved oxygen on denitrification by aerobic denitrifier Pseudomonas mendocina AD6]	Excluded			Excluded by title and abstract					YX		2024-02-02		Not Eligible
278		Belik J, Stevens D, Pan J, McIntyre BA, Kantores C, Ivanovska J, Xu EZ, Ibrahim C, Panama BK, Backx PH, McNamara PJ, Jankov RP.	Belik J, Stevens D, Pan J, McIntyre BA, Kantores C, Ivanovska J, Xu EZ, Ibrahim C, Panama BK, Backx PH, McNamara PJ, Jankov RP.	Belik J, Stevens D, Pan J, McIntyre BA, Kantores C, Ivanovska J, Xu EZ, Ibrahim C, Panama BK, Backx PH, McNamara PJ, Jankov RP.	2010	Pulmonary vascular and cardiac effects of peroxynitrite decomposition in newborn rats	Pulmonary vascular and cardiac effects of peroxynitrite decomposition in newborn rats	Pulmonary vascular and cardiac effects of peroxynitrite decomposition in newborn rats	Excluded			Excluded by title and abstract					YX		2024-02-02		Not Eligible
279		Xie S, Liang P, Chen Y, Xia X, Huang X.	Xie S, Liang P, Chen Y, Xia X, Huang X.	Xie S, Liang P, Chen Y, Xia X, Huang X.	2011	Simultaneous carbon and nitrogen removal using an oxic/anoxic-biocathode microbial fuel cells coupled system	Simultaneous carbon and nitrogen removal using an oxic/anoxic-biocathode microbial fuel cells coupled system	Simultaneous carbon and nitrogen removal using an oxic/anoxic-biocathode microbial fuel cells coupled system	Excluded			Excluded by title and abstract					YX		2024-02-02		Not Eligible
280		Naik MM, Dubey SK.	Naik MM, Dubey SK.	Naik MM, Dubey SK.	2011	Lead-enhanced siderophore production and alteration in cell morphology in a Pb-resistant Pseudomonas aeruginosa strain 4EA	Lead-enhanced siderophore production and alteration in cell morphology in a Pb-resistant Pseudomonas aeruginosa strain 4EA	Lead-enhanced siderophore production and alteration in cell morphology in a Pb-resistant Pseudomonas aeruginosa strain 4EA	Excluded			Excluded by title and abstract					YX		2024-02-02		Not Eligible
281		Bhanumathy M, Harish MS, Shivaprasad HN, Sushma G.	Bhanumathy M, Harish MS, Shivaprasad HN, Sushma G.	Bhanumathy M, Harish MS, Shivaprasad HN, Sushma G.	2010	Nootropic activity of Celastrus paniculatus seed	Nootropic activity of Celastrus paniculatus seed	Nootropic activity of Celastrus paniculatus seed	Excluded			Excluded by title and abstract					YX		2024-02-02		Not Eligible
282		Egemnazarov B, Schermuly RT, Dahal BK, Elliott GT, Hoglen NC, Surber MW, Weissmann N, Grimminger F, Seeger W, Ghofrani HA.	Egemnazarov B, Schermuly RT, Dahal BK, Elliott GT, Hoglen NC, Surber MW, Weissmann N, Grimminger F, Seeger W, Ghofrani HA.	Egemnazarov B, Schermuly RT, Dahal BK, Elliott GT, Hoglen NC, Surber MW, Weissmann N, Grimminger F, Seeger W, Ghofrani HA.	2010	Nebulization of the acidified sodium nitrite formulation attenuates acute hypoxic pulmonary vasoconstriction	Nebulization of the acidified sodium nitrite formulation attenuates acute hypoxic pulmonary vasoconstriction	Nebulization of the acidified sodium nitrite formulation attenuates acute hypoxic pulmonary vasoconstriction	Excluded			Excluded by title and abstract					YY		2024-02-04		Not Eligible
283		Shoup TM, Elmaleh DR, Brownell AL, Zhu A, Guerrero JL, Fischman AJ.	Shoup TM, Elmaleh DR, Brownell AL, Zhu A, Guerrero JL, Fischman AJ.	Shoup TM, Elmaleh DR, Brownell AL, Zhu A, Guerrero JL, Fischman AJ.	2011	Evaluation of (4-[18F]Fluorophenyl)triphenylphosphonium ion. A potential myocardial blood flow agent for PET	Evaluation of (4-[18F]Fluorophenyl)triphenylphosphonium ion. A potential myocardial blood flow agent for PET	Evaluation of (4-[18F]Fluorophenyl)triphenylphosphonium ion. A potential myocardial blood flow agent for PET	Excluded			Excluded by title and abstract					YY		2024-02-04		Not Eligible
284		Casey DB, Badejo AM, Dhaliwal JS, Sikora JL, Fokin A, Golwala NH, Greco AJ, Murthy SN, Nossaman BD, Hyman AL, Kadowitz PJ.	Casey DB, Badejo AM, Dhaliwal JS, Sikora JL, Fokin A, Golwala NH, Greco AJ, Murthy SN, Nossaman BD, Hyman AL, Kadowitz PJ.	Casey DB, Badejo AM, Dhaliwal JS, Sikora JL, Fokin A, Golwala NH, Greco AJ, Murthy SN, Nossaman BD, Hyman AL, Kadowitz PJ.	2010	Analysis of responses to the Rho-kinase inhibitor Y-27632 in the pulmonary and systemic vascular bed of the rat	Analysis of responses to the Rho-kinase inhibitor Y-27632 in the pulmonary and systemic vascular bed of the rat	Analysis of responses to the Rho-kinase inhibitor Y-27632 in the pulmonary and systemic vascular bed of the rat	Excluded			Excluded by title and abstract					YY		2024-02-04		Not Eligible
285		Xie S, Liang P, Chen Y, Xia X, Huang X.			2011	Simultaneous carbon and nitrogen removal using an oxic/anoxic-biocathode microbial fuel cells coupled system			Excluded			Duplicate Literature					YX		2024-02-02		Not Eligible
286		Oelschlaeger C, Suwita P, Willenbacher N.	Oelschlaeger C, Suwita P, Willenbacher N.	Oelschlaeger C, Suwita P, Willenbacher N.	2010	Effect of counterion binding efficiency on structure and dynamics of wormlike micelles	Effect of counterion binding efficiency on structure and dynamics of wormlike micelles	Effect of counterion binding efficiency on structure and dynamics of wormlike micelles	Excluded			Excluded by title and abstract					YY		2024-02-04		Not Eligible
287		Shao R, Wang K, Shangguan Z.	Shao R, Wang K, Shangguan Z.	Shao R, Wang K, Shangguan Z.	2010	Cytokinin-induced photosynthetic adaptability of Zea mays L. to drought stress associated with nitric oxide signal: probed by ESR spectroscopy and fast OJIP fluorescence rise	Cytokinin-induced photosynthetic adaptability of Zea mays L. to drought stress associated with nitric oxide signal: probed by ESR spectroscopy and fast OJIP fluorescence rise	Cytokinin-induced photosynthetic adaptability of Zea mays L. to drought stress associated with nitric oxide signal: probed by ESR spectroscopy and fast OJIP fluorescence rise	Excluded			Excluded by title and abstract					YY		2024-02-04		Not Eligible
288		Feiner JR, Bickler PE, Mannheimer PD.	Feiner JR, Bickler PE, Mannheimer PD.	Feiner JR, Bickler PE, Mannheimer PD.	2010	Accuracy of methemoglobin detection by pulse CO-oximetry during hypoxia	Accuracy of methemoglobin detection by pulse CO-oximetry during hypoxia	Accuracy of methemoglobin detection by pulse CO-oximetry during hypoxia	Excluded			Excluded by title and abstract					YY		2024-02-04		Not Eligible
289		Ingram TE, Pinder AG, Bailey DM, Fraser AG, James PE.	Ingram TE, Pinder AG, Bailey DM, Fraser AG, James PE.	Ingram TE, Pinder AG, Bailey DM, Fraser AG, James PE.	2010	Low-dose sodium nitrite vasodilates hypoxic human pulmonary vasculature by a means that is not dependent on a simultaneous elevation in plasma nitrite	Low-dose sodium nitrite vasodilates hypoxic human pulmonary vasculature by a means that is not dependent on a simultaneous elevation in plasma nitrite	Low-dose sodium nitrite vasodilates hypoxic human pulmonary vasculature by a means that is not dependent on a simultaneous elevation in plasma nitrite	Excluded			Excluded by title and abstract					YY		2024-02-04		Not Eligible
290		Türkaslan T, Yogun N, Cimşit M, Solakoglu S, Ozdemir C, Ozsoy Z.	Türkaslan T, Yogun N, Cimşit M, Solakoglu S, Ozdemir C, Ozsoy Z.	Türkaslan T, Yogun N, Cimşit M, Solakoglu S, Ozdemir C, Ozsoy Z.	2010	Is HBOT treatment effective in recovering zone of stasis? An experimental immunohistochemical study	Is HBOT treatment effective in recovering zone of stasis? An experimental immunohistochemical study	Is HBOT treatment effective in recovering zone of stasis? An experimental immunohistochemical study	Excluded			Excluded by title and abstract					YY		2024-02-04		Not Eligible
291		Bailey DM, Taudorf S, Berg RM, Lundby C, McEneny J, Young IS, Evans KA, James PE, Shore A, Hullin DA, McCord JM, Pedersen BK, Möller K.	Bailey DM, Taudorf S, Berg RM, Lundby C, McEneny J, Young IS, Evans KA, James PE, Shore A, Hullin DA, McCord JM, Pedersen BK, Möller K.	Bailey DM, Taudorf S, Berg RM, Lundby C, McEneny J, Young IS, Evans KA, James PE, Shore A, Hullin DA, McCord JM, Pedersen BK, Möller K.	2009	Increased cerebral output of free radicals during hypoxia: implications for acute mountain sickness?	Increased cerebral output of free radicals during hypoxia: implications for acute mountain sickness?	Increased cerebral output of free radicals during hypoxia: implications for acute mountain sickness?	Excluded			Excluded by title and abstract					YY		2024-02-04		Not Eligible
292		Belik J, Stevens D, Pan J, Shehnaz D, Ibrahim C, Kantores C, Ivanovska J, Grasemann H, Jankov RP.	Belik J, Stevens D, Pan J, Shehnaz D, Ibrahim C, Kantores C, Ivanovska J, Grasemann H, Jankov RP.	Belik J, Stevens D, Pan J, Shehnaz D, Ibrahim C, Kantores C, Ivanovska J, Grasemann H, Jankov RP.	2009	Chronic hypercapnia downregulates arginase expression and activity and increases pulmonary arterial smooth muscle relaxation in the newborn rat	Chronic hypercapnia downregulates arginase expression and activity and increases pulmonary arterial smooth muscle relaxation in the newborn rat	Chronic hypercapnia downregulates arginase expression and activity and increases pulmonary arterial smooth muscle relaxation in the newborn rat	Excluded			Excluded by title and abstract					YY		2024-02-04		Not Eligible
293		Ananthakrishnan M, Barr FE, Summar ML, Smith HA, Kaplowitz M, Cunningham G, Magarik J, Zhang Y, Fike CD.	Ananthakrishnan M, Barr FE, Summar ML, Smith HA, Kaplowitz M, Cunningham G, Magarik J, Zhang Y, Fike CD.	Ananthakrishnan M, Barr FE, Summar ML, Smith HA, Kaplowitz M, Cunningham G, Magarik J, Zhang Y, Fike CD.	2009	L-Citrulline ameliorates chronic hypoxia-induced pulmonary hypertension in newborn piglets	L-Citrulline ameliorates chronic hypoxia-induced pulmonary hypertension in newborn piglets	L-Citrulline ameliorates chronic hypoxia-induced pulmonary hypertension in newborn piglets	Excluded			Excluded by title and abstract					YY		2024-02-04		Not Eligible
294		Garofalo F, Pellegrino D, Amelio D, Tota B.	Garofalo F, Pellegrino D, Amelio D, Tota B.	Garofalo F, Pellegrino D, Amelio D, Tota B.	2009	The Antarctic hemoglobinless icefish, fifty five years later: a unique cardiocirculatory interplay of disaptation and phenotypic plasticity	The Antarctic hemoglobinless icefish, fifty five years later: a unique cardiocirculatory interplay of disaptation and phenotypic plasticity	The Antarctic hemoglobinless icefish, fifty five years later: a unique cardiocirculatory interplay of disaptation and phenotypic plasticity	Excluded			Excluded by title and abstract					YY		2024-02-04		Not Eligible
295		Chen CJ, Wang WY, Wang XL, Dong LW, Yue YT, Xin HL, Ling CQ, Li M.	Chen CJ, Wang WY, Wang XL, Dong LW, Yue YT, Xin HL, Ling CQ, Li M.	Chen CJ, Wang WY, Wang XL, Dong LW, Yue YT, Xin HL, Ling CQ, Li M.	2009	Anti-hypoxic activity of the ethanol extract from Portulaca oleracea in mice	Anti-hypoxic activity of the ethanol extract from Portulaca oleracea in mice	Anti-hypoxic activity of the ethanol extract from Portulaca oleracea in mice	Excluded			Excluded by title and abstract					YY		2024-02-04		Not Eligible
296		Bertuglia S, Reiter RJ.	Bertuglia S, Reiter RJ.	Bertuglia S, Reiter RJ.	2009	Melatonin reduces microvascular damage and insulin resistance in hamsters due to chronic intermittent hypoxia	Melatonin reduces microvascular damage and insulin resistance in hamsters due to chronic intermittent hypoxia	Melatonin reduces microvascular damage and insulin resistance in hamsters due to chronic intermittent hypoxia	Excluded			Excluded by title and abstract					YY		2024-02-04		Not Eligible
297		Feiner JR, Bickler PE, Mannheimer PD.			2010	Accuracy of methemoglobin detection by pulse CO-oximetry during hypoxia			Excluded			Duplicate Literature					YY		2024-02-04		Not Eligible
298		Xia HP, Huang GY, Zhu JX, Sun B.	Xia HP, Huang GY, Zhu JX, Sun B.	Xia HP, Huang GY, Zhu JX, Sun B.	2008	Effect of inhalation of nebulized NO donor substance on acute hypoxic lung injury in newborn piglets	Effect of inhalation of nebulized NO donor substance on acute hypoxic lung injury in newborn piglets	Effect of inhalation of nebulized NO donor substance on acute hypoxic lung injury in newborn piglets	Excluded			Excluded by title and abstract					YY		2024-02-04		Not Eligible
299		Wang S, Zhang S, Peng C, Akio T.	Wang S, Zhang S, Peng C, Akio T.	Wang S, Zhang S, Peng C, Akio T.	2008	Intercross real-time control strategy in alternating activated sludge process for short-cut biological nitrogen removal treating domestic wastewater	Intercross real-time control strategy in alternating activated sludge process for short-cut biological nitrogen removal treating domestic wastewater	Intercross real-time control strategy in alternating activated sludge process for short-cut biological nitrogen removal treating domestic wastewater	Excluded			Excluded by title and abstract					YY		2024-02-04		Not Eligible
300		Nazareth S, Marbaniang T.	Nazareth S, Marbaniang T.	Nazareth S, Marbaniang T.	2008	Effect of heavy metals on cultural and morphological growth characteristics of halotolerant Penicillium morphotypes	Effect of heavy metals on cultural and morphological growth characteristics of halotolerant Penicillium morphotypes	Effect of heavy metals on cultural and morphological growth characteristics of halotolerant Penicillium morphotypes	Excluded			Excluded by title and abstract					YY		2024-02-04		Not Eligible
301		Parker JL, Larson RR, Eskelson E, Wood EM, Veranth JM.	Parker JL, Larson RR, Eskelson E, Wood EM, Veranth JM.	Parker JL, Larson RR, Eskelson E, Wood EM, Veranth JM.	2008	Particle size distribution and composition in a mechanically ventilated school building during air pollution episodes	Particle size distribution and composition in a mechanically ventilated school building during air pollution episodes	Particle size distribution and composition in a mechanically ventilated school building during air pollution episodes	Excluded			Excluded by title and abstract					YY		2024-02-04		Not Eligible
302		Jandl R, Herman F, Smidt S, Butterbach-Bahl K, Englisch M, Katzensteiner K, Lexer M, Strebl F, Zechmeister-Boltenstern S.	Jandl R, Herman F, Smidt S, Butterbach-Bahl K, Englisch M, Katzensteiner K, Lexer M, Strebl F, Zechmeister-Boltenstern S.	Jandl R, Herman F, Smidt S, Butterbach-Bahl K, Englisch M, Katzensteiner K, Lexer M, Strebl F, Zechmeister-Boltenstern S.	2008	Nitrogen dynamics of a mountain forest on dolomitic limestone--a scenario-based risk assessment	Nitrogen dynamics of a mountain forest on dolomitic limestone--a scenario-based risk assessment	Nitrogen dynamics of a mountain forest on dolomitic limestone--a scenario-based risk assessment	Excluded			Excluded by title and abstract					YY		2024-02-04		Not Eligible
303		Maher AR, Milsom AB, Gunaruwan P, Abozguia K, Ahmed I, Weaver RA, Thomas P, Ashrafian H, Born GV, James PE, Frenneaux MP.	Maher AR, Milsom AB, Gunaruwan P, Abozguia K, Ahmed I, Weaver RA, Thomas P, Ashrafian H, Born GV, James PE, Frenneaux MP.	Maher AR, Milsom AB, Gunaruwan P, Abozguia K, Ahmed I, Weaver RA, Thomas P, Ashrafian H, Born GV, James PE, Frenneaux MP.	2008	Hypoxic modulation of exogenous nitrite-induced vasodilation in humans	Hypoxic modulation of exogenous nitrite-induced vasodilation in humans	Hypoxic modulation of exogenous nitrite-induced vasodilation in humans	Excluded			Excluded by title and abstract					YY		2024-02-04		Not Eligible
304		Erzurum SC, Ghosh S, Janocha AJ, Xu W, Bauer S, Bryan NS, Tejero J, Hemann C, Hille R, Stuehr DJ, Feelisch M, Beall CM.	Erzurum SC, Ghosh S, Janocha AJ, Xu W, Bauer S, Bryan NS, Tejero J, Hemann C, Hille R, Stuehr DJ, Feelisch M, Beall CM.	Erzurum SC, Ghosh S, Janocha AJ, Xu W, Bauer S, Bryan NS, Tejero J, Hemann C, Hille R, Stuehr DJ, Feelisch M, Beall CM.	2007	Higher blood flow and circulating NO products offset high-altitude hypoxia among Tibetans	Higher blood flow and circulating NO products offset high-altitude hypoxia among Tibetans	Higher blood flow and circulating NO products offset high-altitude hypoxia among Tibetans	Excluded			Excluded by title and abstract					YY		2024-02-04		Not Eligible
305		Masi F, Martinuzzi N, Bresciani R, Giovannelli L, Conte G.	Masi F, Martinuzzi N, Bresciani R, Giovannelli L, Conte G.	Masi F, Martinuzzi N, Bresciani R, Giovannelli L, Conte G.	2007	Tolerance to hydraulic and organic load fluctuations in constructed wetlands	Tolerance to hydraulic and organic load fluctuations in constructed wetlands	Tolerance to hydraulic and organic load fluctuations in constructed wetlands	Excluded			Excluded by title and abstract					YY		2024-02-04		Not Eligible
306		Hzhehots'kyĭ MR, Panina LV, Terlets'ka OI, Koval'chuk SM.	Hzhehots'kyĭ MR, Panina LV, Terlets'ka OI, Koval'chuk SM.	Hzhehots'kyĭ MR, Panina LV, Terlets'ka OI, Koval'chuk SM.	2007	[Functional and metabolic basis of sodium nitrite modulatory influence in the brain in hemic hypoxia]	[Functional and metabolic basis of sodium nitrite modulatory influence in the brain in hemic hypoxia]	[Functional and metabolic basis of sodium nitrite modulatory influence in the brain in hemic hypoxia]	Excluded			Excluded by title and abstract					YY		2024-02-04		Not Eligible
307		Prysiazhna OD, Kotsiuruba AV, Talanov SO, Sahach VF.	Prysiazhna OD, Kotsiuruba AV, Talanov SO, Sahach VF.	Prysiazhna OD, Kotsiuruba AV, Talanov SO, Sahach VF.	2007	[Normalizing effect of intermittent hypoxic training on the function of endothelium in experimental diabetes mellitus]	[Normalizing effect of intermittent hypoxic training on the function of endothelium in experimental diabetes mellitus]	[Normalizing effect of intermittent hypoxic training on the function of endothelium in experimental diabetes mellitus]	Excluded			Excluded by title and abstract					YY		2024-02-04		Not Eligible
308		Gloser V, Zwieniecki MA, Orians CM, Holbrook NM.	Gloser V, Zwieniecki MA, Orians CM, Holbrook NM.	Gloser V, Zwieniecki MA, Orians CM, Holbrook NM.	2007	Dynamic changes in root hydraulic properties in response to nitrate availability	Dynamic changes in root hydraulic properties in response to nitrate availability	Dynamic changes in root hydraulic properties in response to nitrate availability	Excluded			Excluded by title and abstract					YY		2024-02-04		Not Eligible
309		Jandl R, Herman F, Smidt S, Butterbach-Bahl K, Englisch M, Katzensteiner K, Lexer M, Strebl F, Zechmeister-Boltenstern S.			2008	Nitrogen dynamics of a mountain forest on dolomitic limestone--a scenario-based risk assessment			Excluded			Duplicate Literature					YY		2024-02-04		Not Eligible
310		Masi F, Martinuzzi N, Bresciani R, Giovannelli L, Conte G.			2007	Tolerance to hydraulic and organic load fluctuations in constructed wetlands			Excluded			Duplicate Literature					YY		2024-02-04		Not Eligible
311		Dias-Junior CA, Gladwin MT, Tanus-Santos JE.	Dias-Junior CA, Gladwin MT, Tanus-Santos JE.	Dias-Junior CA, Gladwin MT, Tanus-Santos JE.	2006	Low-dose intravenous nitrite improves hemodynamics in a canine model of acute pulmonary thromboembolism	Low-dose intravenous nitrite improves hemodynamics in a canine model of acute pulmonary thromboembolism	Low-dose intravenous nitrite improves hemodynamics in a canine model of acute pulmonary thromboembolism	Excluded			Excluded by title and abstract					YY		2024-02-04		Not Eligible
312		Korfmacher JL, Musselman RC.	Korfmacher JL, Musselman RC.	Korfmacher JL, Musselman RC.	2007	Evaluation of storage and filtration protocols for alpine/subalpine lake water quality samples	Evaluation of storage and filtration protocols for alpine/subalpine lake water quality samples	Evaluation of storage and filtration protocols for alpine/subalpine lake water quality samples	Excluded			Excluded by title and abstract					YY		2024-02-04		Not Eligible
313		Libourel IG, van Bodegom PM, Fricker MD, Ratcliffe RG.	Libourel IG, van Bodegom PM, Fricker MD, Ratcliffe RG.	Libourel IG, van Bodegom PM, Fricker MD, Ratcliffe RG.	2006	Nitrite reduces cytoplasmic acidosis under anoxia	Nitrite reduces cytoplasmic acidosis under anoxia	Nitrite reduces cytoplasmic acidosis under anoxia	Excluded			Excluded by title and abstract					YY		2024-02-04		Not Eligible
314		Planchet E, Kaiser WM.	Planchet E, Kaiser WM.	Planchet E, Kaiser WM.	2006	Nitric oxide (NO) detection by DAF fluorescence and chemiluminescence: a comparison using abiotic and biotic NO sources	Nitric oxide (NO) detection by DAF fluorescence and chemiluminescence: a comparison using abiotic and biotic NO sources	Nitric oxide (NO) detection by DAF fluorescence and chemiluminescence: a comparison using abiotic and biotic NO sources	Excluded			Excluded by title and abstract					YY		2024-02-04		Not Eligible
315		Sureda A, Tauler P, Aguiló A, Fuentespina E, Córdova A, Tur JA, Pons A.	Sureda A, Tauler P, Aguiló A, Fuentespina E, Córdova A, Tur JA, Pons A.	Sureda A, Tauler P, Aguiló A, Fuentespina E, Córdova A, Tur JA, Pons A.	2006	Blood cell NO synthesis in response to exercise	Blood cell NO synthesis in response to exercise	Blood cell NO synthesis in response to exercise	Excluded			Excluded by title and abstract					YY		2024-02-06		Not Eligible
316		Basireddy M, Isbell TS, Teng X, Patel RP, Agarwal A.	Basireddy M, Isbell TS, Teng X, Patel RP, Agarwal A.	Basireddy M, Isbell TS, Teng X, Patel RP, Agarwal A.	2006	Effects of sodium nitrite on ischemia-reperfusion injury in the rat kidney	Effects of sodium nitrite on ischemia-reperfusion injury in the rat kidney	Effects of sodium nitrite on ischemia-reperfusion injury in the rat kidney	Excluded			Excluded by title and abstract					YY		2024-02-06		Not Eligible
317		Brandler MD, Powell SC, Craig DM, Quick G, McMahon TJ, Goldberg RN, Stamler JS.	Brandler MD, Powell SC, Craig DM, Quick G, McMahon TJ, Goldberg RN, Stamler JS.	Brandler MD, Powell SC, Craig DM, Quick G, McMahon TJ, Goldberg RN, Stamler JS.	2005	A novel inhaled organic nitrate that affects pulmonary vascular tone in a piglet model of hypoxia-induced pulmonary hypertension	A novel inhaled organic nitrate that affects pulmonary vascular tone in a piglet model of hypoxia-induced pulmonary hypertension	A novel inhaled organic nitrate that affects pulmonary vascular tone in a piglet model of hypoxia-induced pulmonary hypertension	Excluded			Excluded by title and abstract					YY		2024-02-06		Not Eligible
318		Mashina SIu, Smirin BV, Pokidyshev DA, Malyshev IIu, Liamina NP, Senchikin VN, Markov KhM, Manukhin EB.	Mashina SIu, Smirin BV, Pokidyshev DA, Malyshev IIu, Liamina NP, Senchikin VN, Markov KhM, Manukhin EB.	Mashina SIu, Smirin BV, Pokidyshev DA, Malyshev IIu, Liamina NP, Senchikin VN, Markov KhM, Manukhin EB.	2001	[The role of preventing nitric oxide deficiency in the antihypertensive effect of adaptation to hypoxia]	[The role of preventing nitric oxide deficiency in the antihypertensive effect of adaptation to hypoxia]	[The role of preventing nitric oxide deficiency in the antihypertensive effect of adaptation to hypoxia]	Excluded			Excluded by title and abstract					YY		2024-02-06		Not Eligible
319		Liu HC, Zhang H, Li ZP, Wang B.	Liu HC, Zhang H, Li ZP, Wang B.	Liu HC, Zhang H, Li ZP, Wang B.	2005	[Effect of high-oxygen water on enhancing anoxia endurance and anti-fatigue function and the possible mechanism]	[Effect of high-oxygen water on enhancing anoxia endurance and anti-fatigue function and the possible mechanism]	[Effect of high-oxygen water on enhancing anoxia endurance and anti-fatigue function and the possible mechanism]	Excluded			Excluded by title and abstract					YY		2024-02-06		Not Eligible
320		Nitric Oxide	Nitric Oxide	Nitric Oxide	2002	Blood oxygen transport in rats under hypothermia combined with modification of the L-Arginine-NO pathway	Blood oxygen transport in rats under hypothermia combined with modification of the L-Arginine-NO pathway	Blood oxygen transport in rats under hypothermia combined with modification of the L-Arginine-NO pathway	Excluded			Excluded by title and abstract					YY		2024-02-06		Not Eligible
321		Water Sci Technol	Water Sci Technol	Water Sci Technol	2001	Anaerobic oxidation of cholesterol by a denitrifying enrichment	Anaerobic oxidation of cholesterol by a denitrifying enrichment	Anaerobic oxidation of cholesterol by a denitrifying enrichment	Excluded			Excluded by title and abstract					YY		2024-02-06		Not Eligible
322		Liu HC, Zhang H, Li ZP, Wang B.			2005	[Effect of high-oxygen water on enhancing anoxia endurance and anti-fatigue function and the possible mechanism]			Excluded			Duplicate Literature					YY		2024-02-06		Not Eligible
323		Water Environ Res	Water Environ Res	Water Environ Res	2001	pH and oxidation-reduction potential control strategy for optimization of nitrogen removal in an alternating aerobic-anoxic system	pH and oxidation-reduction potential control strategy for optimization of nitrogen removal in an alternating aerobic-anoxic system	pH and oxidation-reduction potential control strategy for optimization of nitrogen removal in an alternating aerobic-anoxic system	Excluded			Excluded by title and abstract					YY		2024-02-06		Not Eligible
324		Water Sci Technol	Water Sci Technol	Water Sci Technol	2001	Performance of the full-scale biological nutrient removal plant at Noosa in Queensland, Australia: nutrient removal and disinfection	Performance of the full-scale biological nutrient removal plant at Noosa in Queensland, Australia: nutrient removal and disinfection	Performance of the full-scale biological nutrient removal plant at Noosa in Queensland, Australia: nutrient removal and disinfection	Excluded			Excluded by title and abstract					YY		2024-02-10		Not Eligible
325		Angiology	Angiology	Angiology	2001	Effect of coronary angiography on plasma endothelin-1 and nitric oxide concentrations	Effect of coronary angiography on plasma endothelin-1 and nitric oxide concentrations	Effect of coronary angiography on plasma endothelin-1 and nitric oxide concentrations	Excluded			Excluded by title and abstract					YY		2024-02-10		Not Eligible
326		J Thorac Cardiovasc Surg	J Thorac Cardiovasc Surg	J Thorac Cardiovasc Surg	2000	Cardiac performance after deep hypothermic circulatory arrest in chronically cyanotic neonatal lambs	Cardiac performance after deep hypothermic circulatory arrest in chronically cyanotic neonatal lambs	Cardiac performance after deep hypothermic circulatory arrest in chronically cyanotic neonatal lambs	Excluded			Excluded by title and abstract					YY		2024-02-10		Not Eligible
327		Neurosci Behav Physiol	Neurosci Behav Physiol	Neurosci Behav Physiol	2000	The effects of nitrite on the excitability of brain neurons in the common snail	The effects of nitrite on the excitability of brain neurons in the common snail	The effects of nitrite on the excitability of brain neurons in the common snail	Excluded			Excluded by title and abstract					YY		2024-02-10		Not Eligible
328		Int J Cardiol	Int J Cardiol	Int J Cardiol	2000	Endogenous nitric oxide in patients with chronic heart failure (CHF): relation to functional impairment and nitrate-containing therapies	Endogenous nitric oxide in patients with chronic heart failure (CHF): relation to functional impairment and nitrate-containing therapies	Endogenous nitric oxide in patients with chronic heart failure (CHF): relation to functional impairment and nitrate-containing therapies	Excluded			Excluded by title and abstract					YY		2024-02-10		Not Eligible
329		J Thorac Cardiovasc Surg	J Thorac Cardiovasc Surg	J Thorac Cardiovasc Surg	2000	Acute hypoxia and reoxygenation impairs exhaled nitric oxide release and pulmonary mechanics	Acute hypoxia and reoxygenation impairs exhaled nitric oxide release and pulmonary mechanics	Acute hypoxia and reoxygenation impairs exhaled nitric oxide release and pulmonary mechanics	Excluded			Excluded by title and abstract					YY		2024-02-10		Not Eligible
330		J Hepatol	J Hepatol	J Hepatol	2000	Oxygen regulation of rat hepatocyte iNOS gene expression	Oxygen regulation of rat hepatocyte iNOS gene expression	Oxygen regulation of rat hepatocyte iNOS gene expression	Excluded			Excluded by title and abstract					YY		2024-02-10		Not Eligible
331		J Pineal Res	J Pineal Res	J Pineal Res	2000	Melatonin protects against the free radical-induced impairment of nitric oxide production in the human umbilical artery	Melatonin protects against the free radical-induced impairment of nitric oxide production in the human umbilical artery	Melatonin protects against the free radical-induced impairment of nitric oxide production in the human umbilical artery	Excluded			Excluded by title and abstract					YY		2024-02-10		Not Eligible
332		Psychopharmacology (Berl)	Psychopharmacology (Berl)	Psychopharmacology (Berl)	1979	Acquisition deficits induced by sodium nitrite in rats and mice	Acquisition deficits induced by sodium nitrite in rats and mice	Acquisition deficits induced by sodium nitrite in rats and mice	Excluded			Excluded by title and abstract					YY		2024-02-10		Not Eligible
333		Arch Int Pharmacodyn Ther	Arch Int Pharmacodyn Ther	Arch Int Pharmacodyn Ther	1977	Local specificity in responses of canine coronary vessels to oxygen deficiency and antianginal drugs	Local specificity in responses of canine coronary vessels to oxygen deficiency and antianginal drugs	Local specificity in responses of canine coronary vessels to oxygen deficiency and antianginal drugs	Excluded			Excluded by title and abstract					YY		2024-02-10		Not Eligible
334		J Thorac Cardiovasc Surg			2000	Acute hypoxia and reoxygenation impairs exhaled nitric oxide release and pulmonary mechanics			Excluded			Duplicate Literature					YY		2024-02-10		Not Eligible
335		Arch Inst Cardiol Mex	Arch Inst Cardiol Mex	Arch Inst Cardiol Mex	1975	Human intramyocardial oxygen detected through chronic polarographic electrodes	Human intramyocardial oxygen detected through chronic polarographic electrodes	Human intramyocardial oxygen detected through chronic polarographic electrodes	Excluded			Excluded by title and abstract					YY		2024-02-10		Not Eligible
