# Supplementary material for: Effects of nitrate supplements on cardiopulmonary fitness at high altitude: A meta-analysis of nine randomized controlled trials
Source: PLoS One. 2025 Apr 9;20(4):e0319667. doi: 10.1371/journal.pone.0319667 (PMC11981189; doi:10.1371/journal.pone.0319667)
Supplement: S1 File — (XLSX) [file pone.0319667.s004.xlsx]

## Sheet: Sheet1
Data used in meta-analyses									Pre-intervention						Post-intervention						Change from baseline
									Experimental group			Control group			Experimental group			Control group			Experimental group			Control group
Study	Data Extractor	Date of Data Extraction	Participant	Duration	Type	Variable	Unit	Time from baseline	Mean	SD_calc	N	Mean	SD_calc	N	Mean	SD_calc	N	Mean	SD_calc	N	Mean	SD_calc	N	Mean	SD_calc	N
Shannon 2016	Yanle Xiong; Yi Yang	2024-01-24	healthy males	6 weeks	RCT	Nitrite	μmol·L	6weeks	87.5	65.7	12	91.7	70.8	12	468	252.5	12	105.4	57.5	12
						HR(TT)	b·min-1	6weeks	59.9	8.1	12	60.1	9.1	12	183.3	8.2	12	182.8	8.5	12
						RPE	point	6weeks							18.9	0.9	12	19.2	0.8	12
						SPO2	%	6weeks	93.8	2.3	12	90.6	3.4	12	80	6.1	12	77.8	7	12
						45%VO2max	ml·kg−1·min−1	6weeks							19.2	5.9	12	21.4	6	12
						65%VO2max	ml·kg−1·min−1	6weeks							31.4	3.9	12	33.7	4.3	12
Marshall 2021	Yanle Xiong; Yi Yang	2024-01-24	healthy	23 days	RCT	SPO2	%	23days	98.6	1.03	11	97.9	1.38	11	85	3.8	11	87.7	4.36	11
						HR	beats/min	23days	77	13.57	11	69	10.2	11	88	13.68	11	89	14.57	11
						Borg (RPE)	point	23days	8.4	0.92	11	8.1	1.04	11	13.8	2.11	11	14.3	0.95	11
						Salivary nitrite	μM	23days	47.9	30.29	11	39.4	30.29	11	357.4	363.5	11	60.3	94.8	11
Shannon 2017	Yanle Xiong; Yi Yang	2024-01-26	healthy males	7 weeks	RCT	SPO2	%	7 weeks	83	5	10	81	4	10	67	6	10	66	8	10
						Plasma nitrite	μmol·L	7 weeks							555.3	171.9	10	238.3	125.3	10
						HR	beats/min	7 weeks	72	13	10	75	12	10	158	5	10	160	8	10
						RPE	point	7 weeks							19	2	10	19	1	10
Arnold 2015	Yanle Xiong; Yi Yang	2024-01-26	healthy males	17 days	RCT	Plasma nitrite	μM	17days							473	226	5	61	37	5
						SPO2	%	17days							74	3	5	74	4	5
						RPE	point	17days							79	27	5	79	30	5
						HR	beats/min	17days							155	12	5	158	26	5
						45%VO2max	ml·kg−1·min−1	17days	66	7	5	66	7	5	26	2	5	26	2	5	-40	6.24	5	-40	6.24	5
						100%VO2max	ml·kg−1·min−1	17days	66	7	5	66	7	5	48	4	5	48	5	5	-18	6.08	5	-18	6.24	5
Hennis 2016	Yanle Xiong; Yi Yang	2024-02-10	healthy males	11 days	RCT	SPO2	%	11days	79	5	21	78	5	19	73	4	21	75	4	19
						HR	beats/min	11days	97	11	21	94	14	19	135	20	21	129	32	19
Rossetti 2017	Yanle Xiong; Yi Yang	2024-02-11	recreationally-active men	12 days	RCT	HR	beats/min	12 days	88	11	20	84	10	20	168	24	20	172	26	20
						SPO2	%	12 days	89	4	20	89	3	20	81	4	20	81	4	20
						RPE	point	12 days	2	2	20	2	2	20	94	13	20	96	10	20
						Plasma nitrite	μM	12 days													182	62.47	20	-3	11.41	20
Kent 2019	Yanle Xiong; Yi Yang	2024-02-12	moderately-trained, male	Not mentioned	Double blind, repeated-measures, counter-balanced design	HR	beats/min	Not mentioned							165	9	12	165	9	12
						SPO2	%	Not mentioned							86	4	12	85	3	12
						RPE	point	Not mentioned							17	1	12	17	2	12
Robinson 2020	Yanle Xiong; Yi Yang	2024-02-12	trained males	4 weeks	Repeated-measures, crossover design	Nitrite	μmol·L	4 weeks							178	55	8	76	18	8
						SPO2	%	4 weeks							96	2.96	8	96	1.48	8
Hennis 2022	Yanle Xiong; Yi Yang	2024-02-12	healthy volunteers	8 days	RCT	HR	beats/min	8 days	178	10	14	181	9	14	161	16	14	163	12	14
						VO2 peak	ml·kg−1·min−1	8 days	48.4	10.5	14	55.1	8.4	14	36.9	8	14	42.2	6.5	14	-11.5	9.5	14	-12.9	7.63	14
